# Supplementary material for: Effects of Manipulated Rainfall and Intraspecific Variation Within Dominant Species on Community Assembly: Insights From a Long‐Term Grassland Restoration Experiment
Source: Ecol Evol. 2024 Nov 17;14(11):e70571. doi: 10.1002/ece3.70571 (PMC11569867; doi:10.1002/ece3.70571)
Supplement: Supplementary file 1 — Appendix S1. Supporting Information. [file ECE3-14-e70571-s001.xlsx]

## Sheet: ReadMe
Sheet label	README file for data file associated with Ren et al. 2024. Exploring how drought and intraspecific variation of dominant species shape grassland assembly: insights from a long-term common garden experiment. Ecology and Evolution.
Sheet a - Dominant Species Trait Information	Column A	Order by name
	Column B	Species scientific name
	Column C	Species EPPO Code
	Column D	Species ecotype (WET | MESIC | DRY)
	Column E	Height (cm) of plants collected in plots
	Column F	Leaf area (cm2) of plants collected in plots
	Column G	Seed mass (g) of plants collected in plots
	Column H	Specific leaf area (cm2 g-1) of plants collected in plots
	Column I	Leaf N content (mg g-1) of plants collected in plots
Sheet b - Non-dominant Species Trait Information	Column A	Order by name
	Column B	Species scientific name
	Column C	Species family
	Column D	Specific leaf area (cm2 g-1) of the species
	Column E	Height (cm) of the species
	Column F	Leaf N content (mg g-1) of the species
	Column G	Seed mass (g) of the species
	Column H	Leaf area (cm2) of the species
	Column I	Species code in TRY plant functional trait database
	Column J	Species EPPO Code
	Column K	Specific leaf area reference source
	Column L	Height reference source
	Column M	Leaf N content reference source
	Column N	Seed mass reference source
	Column O	Leaf area reference source
Sheet c - Plot variables used in GLMM and LMM (Please save datasheet 3 and rename as "TVD_env" as a csv format for analysis)	Column A	Plot label
	Column B	Plot number ordered by block (n = 4) × ecotype (n = 3) interaction
	Column C	Block label (n = 4)
	Column D	Ecotype of dominant species in the plots (WET | MESIC | DRY)
	Column E	Surveyed year (2012 | 2014 | 2018 | 2019)
	Column F	Experimental drought treatment (R = drought | A = ambient)
	Column G	Species richness in the plots
	Column H	PDsesmpd in the plots
	Column I	FDsesmpd in the plots
Sheet d - Species functional trait matrix used in PCA (Please save datasheet 4 and rename as "cati" as a csv format for analysis)	Column A	Order by name
	Column B	Specific leaf area (cm2 g-1) of the species
	Column C	Height (cm) of the species
	Column D	Leaf N content (mg g-1) of the species
	Column E	Seed mass (g) of the species
	Column F	Leaf area (cm2) of the species
	Column G	Species ecotype (WET | MESIC | DRY)
	Column H	Species scientific name
	Column I-J	Species EPPO Code
	Column K	PCA label for each species

## Sheet: a) dominants
Order	Species	EPPO Code	Ecotype	Height cm	Leaf Area cm2	Seed Mass g	Specific Leaf Area cm2 g-1	Leaf N Content mg g-1
1	Andropogon gerardii	ANOGE	WET	291	39.24	3	206.526	9.568
2	Andropogon gerardii	ANOGE	WET	271	46.82	3.1	173.407	9.568
3	Andropogon gerardii	ANOGE	WET	288	37.45	3.2	156.042	10.513
4	Andropogon gerardii	ANOGE	WET	286	35.4	3	153.913	11.259
5	Andropogon gerardii	ANOGE	WET	278	35.6	3.1	187.368	9.352
6	Andropogon gerardii	ANOGE	WET	296	34.85	3.4	174.25	11.833
7	Andropogon gerardii	ANOGE	WET	276	33.66	2.8	146.348	15.21
8	Andropogon gerardii	ANOGE	WET	291	35.28	3.3	185.684	11.732
9	Andropogon gerardii	ANOGE	WET	297	32.87	3.2	142.913	12.382
10	Andropogon gerardii	ANOGE	WET	293	39.37	3.3	187.476	10.263
11	Andropogon gerardii	ANOGE	MESIC	219	25.99	3	96.2593	10.327
12	Andropogon gerardii	ANOGE	MESIC	214	24.75	2.6	206.25	10.084
13	Andropogon gerardii	ANOGE	MESIC	221	22.55	2.6	98.0435	7.734
14	Andropogon gerardii	ANOGE	MESIC	222	27.92	2.5	164.235	11.155
15	Andropogon gerardii	ANOGE	MESIC	219	36.5	2	228.125	8.96
16	Andropogon gerardii	ANOGE	MESIC	227	25.35	2.8	101.4	7.058
17	Andropogon gerardii	ANOGE	MESIC	215	32.51	3.1	232.214	14.83
18	Andropogon gerardii	ANOGE	MESIC	233	27.24	2.7	272.4	14.082
19	Andropogon gerardii	ANOGE	MESIC	208	31.77	3.2	138.13	10.4
20	Andropogon gerardii	ANOGE	MESIC	196	24.38	2.6	121.9	11.001
21	Andropogon gerardii	ANOGE	DRY	212	31.3	3.1	156.5	8.494
22	Andropogon gerardii	ANOGE	DRY	186	51.31	2.7	342.067	10.84
23	Andropogon gerardii	ANOGE	DRY	185	32.01	3	152.429	7.992
24	Andropogon gerardii	ANOGE	DRY	203	22.02	2.8	200.182	10.83
25	Andropogon gerardii	ANOGE	DRY	205	35.42	2.7	253	12.019
26	Andropogon gerardii	ANOGE	DRY	209	35.42	2.7	236.133	13.171
27	Andropogon gerardii	ANOGE	DRY	215	33.47	2.9	239.071	11.147
28	Andropogon gerardii	ANOGE	DRY	175	43.23	2.6	308.786	12.646
29	Andropogon gerardii	ANOGE	DRY	208	32.56	2.4	120.593	13.852
30	Andropogon gerardii	ANOGE	DRY	215	40.44	2.8	212.842	16.372
31	Sorghastrum nutans	SOSNU	WET	264	35.25	2.1	153.261	11.51
32	Sorghastrum nutans	SOSNU	WET	275	28.38	2	149.368	12.132
33	Sorghastrum nutans	SOSNU	WET	276	38.91	1.8	169.174	8.218
34	Sorghastrum nutans	SOSNU	WET	269	22.52	2	125.111	13.402
35	Sorghastrum nutans	SOSNU	WET	280	25.95	1.9	162.188	9.635
36	Sorghastrum nutans	SOSNU	WET	263	28.84	2.4	131.091	11.493
37	Sorghastrum nutans	SOSNU	WET	231	27.31	2.1	248.273	11.843
38	Sorghastrum nutans	SOSNU	WET	225	20.92	2.1	116.222	13.635
39	Sorghastrum nutans	SOSNU	WET	219	42.1	1.9	105.25	9.92
40	Sorghastrum nutans	SOSNU	WET	268	32.42	1.9	147.364	12.497
41	Sorghastrum nutans	SOSNU	MESIC	209	38.23	2.4	212.389	11.177
42	Sorghastrum nutans	SOSNU	MESIC	206	22.22	2.3	101	11.648
43	Sorghastrum nutans	SOSNU	MESIC	180	36.41	2.5	280.077	12.831
44	Sorghastrum nutans	SOSNU	MESIC	196	32.6	2.3	181.111	10.698
45	Sorghastrum nutans	SOSNU	MESIC	221	24.02	2.3	96.08	9.817
46	Sorghastrum nutans	SOSNU	MESIC	188	35.06	2.3	219.125	7.337
47	Sorghastrum nutans	SOSNU	MESIC	235	21.52	2.5	89.6667	8.852
48	Sorghastrum nutans	SOSNU	MESIC	216	17.54	2.5	87.7	8.962
49	Sorghastrum nutans	SOSNU	MESIC	225	31.41	2.2	142.773	9.506
50	Sorghastrum nutans	SOSNU	MESIC	193	28.84	2.6	192.267	12.638
51	Sorghastrum nutans	SOSNU	DRY	198	20.34	1.8	145.286	9.091
52	Sorghastrum nutans	SOSNU	DRY	201	28.45	1.8	167.353	7.189
53	Sorghastrum nutans	SOSNU	DRY	199	24.5	1.9	128.947	8.249
54	Sorghastrum nutans	SOSNU	DRY	189	24.69	1.8	129.947	8.804
55	Sorghastrum nutans	SOSNU	DRY	231	24.83	1.9	137.944	7.226
56	Sorghastrum nutans	SOSNU	DRY	222	27.92	1.8	111.68	9.411
57	Sorghastrum nutans	SOSNU	DRY	218	28.23	1.8	188.2	4.439
58	Sorghastrum nutans	SOSNU	DRY	207	44.27	2	134.152	5.707
59	Sorghastrum nutans	SOSNU	DRY	214	38.41	1.8	128.033	5.516
60	Sorghastrum nutans	SOSNU	DRY	206	25.95	2.1	136.579	6.457

## Sheet: b) non-dominants
Order	Spp Name	Family	Specific Leaf Area	Height	Leaf N Content	Seed Mass	Leaf Area	TRYcode	EPPO Code	Specific Leaf Area Reference cm2 g-1	Height Reference cm	Leaf N Content Reference mg g-1	Seed Mass Reference g	Leaf Area Reference cm2
1	Abutilon theophrasti	Malvaceae	250	213.36	51.61	9	58.215	139	ABUTH	Kattge J, Bönisch G, Díaz S, et al. TRY plant trait database – enhanced coverage and open access. Glob Change Biol. 2020; 26: 119–188. https://doi.org/10.1111/gcb.14904	Kattge et al., 2020 & Hilty, J. (2012). Illinois wildflowers. URL: http://www. illinoiswildflowers. info/prairie/plant_index. htm (accessed 24 Oct 2012). John Hilty.	Kattge J, Bönisch G, Díaz S, et al. TRY plant trait database – enhanced coverage and open access. Glob Change Biol. 2020; 26: 119–188. https://doi.org/10.1111/gcb.14904	Kattge J, Bönisch G, Díaz S, et al. TRY plant trait database – enhanced coverage and open access. Glob Change Biol. 2020; 26: 119–188. https://doi.org/10.1111/gcb.14904	Kattge J, Bönisch G, Díaz S, et al. TRY plant trait database – enhanced coverage and open access. Glob Change Biol. 2020; 26: 119–188. https://doi.org/10.1111/gcb.14904
2	Acer saccharinum	Sapindaceae	278.551	4000	23.6667	201.5	45.3	861	ACESA	Kattge J, Bönisch G, Díaz S, et al. TRY plant trait database – enhanced coverage and open access. Glob Change Biol. 2020; 26: 119–188. https://doi.org/10.1111/gcb.14904	Kattge J, Bönisch G, Díaz S, et al. TRY plant trait database – enhanced coverage and open access. Glob Change Biol. 2020; 26: 119–188. https://doi.org/10.1111/gcb.14904	Kattge J, Bönisch G, Díaz S, et al. TRY plant trait database – enhanced coverage and open access. Glob Change Biol. 2020; 26: 119–188. https://doi.org/10.1111/gcb.14904	Kattge J, Bönisch G, Díaz S, et al. TRY plant trait database – enhanced coverage and open access. Glob Change Biol. 2020; 26: 119–188. https://doi.org/10.1111/gcb.14904	Kattge J, Bönisch G, Díaz S, et al. TRY plant trait database – enhanced coverage and open access. Glob Change Biol. 2020; 26: 119–188. https://doi.org/10.1111/gcb.14904
3	Allium vineale	Amaryllidaceae	188.424	40	15.0726	14.2	15.3	2590	ALLVI	Khalil, M. I., D. J. Gibson, S. G. Baer, and J. E. Willand. 2018. Functional diversity is more sensitive to biotic filters than phylogenetic diversity during community assembly. Ecosphere 9(3):e02164. 10.1002/ecs2.2164	Khalil, M. I., D. J. Gibson, S. G. Baer, and J. E. Willand. 2018. Functional diversity is more sensitive to biotic filters than phylogenetic diversity during community assembly. Ecosphere 9(3):e02164. 10.1002/ecs2.2164	Khalil, M. I., D. J. Gibson, S. G. Baer, and J. E. Willand. 2018. Functional diversity is more sensitive to biotic filters than phylogenetic diversity during community assembly. Ecosphere 9(3):e02164. 10.1002/ecs2.2164	Khalil, M. I., D. J. Gibson, S. G. Baer, and J. E. Willand. 2018. Functional diversity is more sensitive to biotic filters than phylogenetic diversity during community assembly. Ecosphere 9(3):e02164. 10.1002/ecs2.2164	Khalil, M. I., D. J. Gibson, S. G. Baer, and J. E. Willand. 2018. Functional diversity is more sensitive to biotic filters than phylogenetic diversity during community assembly. Ecosphere 9(3):e02164. 10.1002/ecs2.2164
4	Amaranthus retroflexus	Amaranthaceae	196.726	70	45.2828	0.6	43.6732	3134	AMARE	Khalil, M. I., D. J. Gibson, S. G. Baer, and J. E. Willand. 2018. Functional diversity is more sensitive to biotic filters than phylogenetic diversity during community assembly. Ecosphere 9(3):e02164. 10.1002/ecs2.2164	Khalil, M. I., D. J. Gibson, S. G. Baer, and J. E. Willand. 2018. Functional diversity is more sensitive to biotic filters than phylogenetic diversity during community assembly. Ecosphere 9(3):e02164. 10.1002/ecs2.2164	Khalil, M. I., D. J. Gibson, S. G. Baer, and J. E. Willand. 2018. Functional diversity is more sensitive to biotic filters than phylogenetic diversity during community assembly. Ecosphere 9(3):e02164. 10.1002/ecs2.2164	Khalil, M. I., D. J. Gibson, S. G. Baer, and J. E. Willand. 2018. Functional diversity is more sensitive to biotic filters than phylogenetic diversity during community assembly. Ecosphere 9(3):e02164. 10.1002/ecs2.2164	Khalil, M. I., D. J. Gibson, S. G. Baer, and J. E. Willand. 2018. Functional diversity is more sensitive to biotic filters than phylogenetic diversity during community assembly. Ecosphere 9(3):e02164. 10.1002/ecs2.2164
5	Ambrosia artemisiifolia	Asteraceae	213.817	62.8	27.1324	4.2	16.097	3157	AMBEL	Khalil, M. I., D. J. Gibson, S. G. Baer, and J. E. Willand. 2018. Functional diversity is more sensitive to biotic filters than phylogenetic diversity during community assembly. Ecosphere 9(3):e02164. 10.1002/ecs2.2164	Khalil, M. I., D. J. Gibson, S. G. Baer, and J. E. Willand. 2018. Functional diversity is more sensitive to biotic filters than phylogenetic diversity during community assembly. Ecosphere 9(3):e02164. 10.1002/ecs2.2164	Khalil, M. I., D. J. Gibson, S. G. Baer, and J. E. Willand. 2018. Functional diversity is more sensitive to biotic filters than phylogenetic diversity during community assembly. Ecosphere 9(3):e02164. 10.1002/ecs2.2164	Khalil, M. I., D. J. Gibson, S. G. Baer, and J. E. Willand. 2018. Functional diversity is more sensitive to biotic filters than phylogenetic diversity during community assembly. Ecosphere 9(3):e02164. 10.1002/ecs2.2164	Khalil, M. I., D. J. Gibson, S. G. Baer, and J. E. Willand. 2018. Functional diversity is more sensitive to biotic filters than phylogenetic diversity during community assembly. Ecosphere 9(3):e02164. 10.1002/ecs2.2164
6	Andropogon gerardii DRY	Poaceae	210.106	201.3	11.736	2.77	35.718	3565	ANOGC	Kattge J, Bönisch G, Díaz S, et al. TRY plant trait database – enhanced coverage and open access. Glob Change Biol. 2020; 26: 119–188. https://doi.org/10.1111/gcb.14904	Kattge J, Bönisch G, Díaz S, et al. TRY plant trait database – enhanced coverage and open access. Glob Change Biol. 2020; 26: 119–188. https://doi.org/10.1111/gcb.14904	Kattge J, Bönisch G, Díaz S, et al. TRY plant trait database – enhanced coverage and open access. Glob Change Biol. 2020; 26: 119–188. https://doi.org/10.1111/gcb.14904	Kattge J, Bönisch G, Díaz S, et al. TRY plant trait database – enhanced coverage and open access. Glob Change Biol. 2020; 26: 119–188. https://doi.org/10.1111/gcb.14904	Kattge J, Bönisch G, Díaz S, et al. TRY plant trait database – enhanced coverage and open access. Glob Change Biol. 2020; 26: 119–188. https://doi.org/10.1111/gcb.14904
7	Andropogon gerardii MESIC	Poaceae	149.176	217.4	10.563	2.71	27.896	3565	ANOGE	Kattge J, Bönisch G, Díaz S, et al. TRY plant trait database – enhanced coverage and open access. Glob Change Biol. 2020; 26: 119–188. https://doi.org/10.1111/gcb.14904	Kattge J, Bönisch G, Díaz S, et al. TRY plant trait database – enhanced coverage and open access. Glob Change Biol. 2020; 26: 119–188. https://doi.org/10.1111/gcb.14904	Kattge J, Bönisch G, Díaz S, et al. TRY plant trait database – enhanced coverage and open access. Glob Change Biol. 2020; 26: 119–188. https://doi.org/10.1111/gcb.14904	Kattge J, Bönisch G, Díaz S, et al. TRY plant trait database – enhanced coverage and open access. Glob Change Biol. 2020; 26: 119–188. https://doi.org/10.1111/gcb.14904	Kattge J, Bönisch G, Díaz S, et al. TRY plant trait database – enhanced coverage and open access. Glob Change Biol. 2020; 26: 119–188. https://doi.org/10.1111/gcb.14904
8	Andropogon gerardii WET	Poaceae	169.972	286.7	11.168	3.14	37.054	3565	ANOGS	Kattge J, Bönisch G, Díaz S, et al. TRY plant trait database – enhanced coverage and open access. Glob Change Biol. 2020; 26: 119–188. https://doi.org/10.1111/gcb.14904	Kattge J, Bönisch G, Díaz S, et al. TRY plant trait database – enhanced coverage and open access. Glob Change Biol. 2020; 26: 119–188. https://doi.org/10.1111/gcb.14904	Kattge J, Bönisch G, Díaz S, et al. TRY plant trait database – enhanced coverage and open access. Glob Change Biol. 2020; 26: 119–188. https://doi.org/10.1111/gcb.14904	Kattge J, Bönisch G, Díaz S, et al. TRY plant trait database – enhanced coverage and open access. Glob Change Biol. 2020; 26: 119–188. https://doi.org/10.1111/gcb.14904	Kattge J, Bönisch G, Díaz S, et al. TRY plant trait database – enhanced coverage and open access. Glob Change Biol. 2020; 26: 119–188. https://doi.org/10.1111/gcb.14904
9	Asclepias tuberosa	Apocynaceae	155.621	74	18.0588	0.05	9.026	5513	ASCTU	Khalil, M. I., D. J. Gibson, S. G. Baer, and J. E. Willand. 2018. Functional diversity is more sensitive to biotic filters than phylogenetic diversity during community assembly. Ecosphere 9(3):e02164. 10.1002/ecs2.2164	Khalil, M. I., D. J. Gibson, S. G. Baer, and J. E. Willand. 2018. Functional diversity is more sensitive to biotic filters than phylogenetic diversity during community assembly. Ecosphere 9(3):e02164. 10.1002/ecs2.2164	Khalil, M. I., D. J. Gibson, S. G. Baer, and J. E. Willand. 2018. Functional diversity is more sensitive to biotic filters than phylogenetic diversity during community assembly. Ecosphere 9(3):e02164. 10.1002/ecs2.2164	Khalil, M. I., D. J. Gibson, S. G. Baer, and J. E. Willand. 2018. Functional diversity is more sensitive to biotic filters than phylogenetic diversity during community assembly. Ecosphere 9(3):e02164. 10.1002/ecs2.2164	Khalil, M. I., D. J. Gibson, S. G. Baer, and J. E. Willand. 2018. Functional diversity is more sensitive to biotic filters than phylogenetic diversity during community assembly. Ecosphere 9(3):e02164. 10.1002/ecs2.2164
10	Avena sativa	Poaceae	257.6	60.96	9.912	31.5	20.449	6342	AVESA	Kattge J, Bönisch G, Díaz S, et al. TRY plant trait database – enhanced coverage and open access. Glob Change Biol. 2020; 26: 119–188. https://doi.org/10.1111/gcb.14904	Kattge J, Bönisch G, Díaz S, et al. TRY plant trait database – enhanced coverage and open access. Glob Change Biol. 2020; 26: 119–188. https://doi.org/10.1111/gcb.14904	Kattge J, Bönisch G, Díaz S, et al. TRY plant trait database – enhanced coverage and open access. Glob Change Biol. 2020; 26: 119–188. https://doi.org/10.1111/gcb.14904	Kattge J, Bönisch G, Díaz S, et al. TRY plant trait database – enhanced coverage and open access. Glob Change Biol. 2020; 26: 119–188. https://doi.org/10.1111/gcb.14904	Kattge J, Bönisch G, Díaz S, et al. TRY plant trait database – enhanced coverage and open access. Glob Change Biol. 2020; 26: 119–188. https://doi.org/10.1111/gcb.14904
11	Barbarea vulgaris	Brassicaceae	339	90	33.349	0.813	85.72	6903	BARVU	Kattge J, Bönisch G, Díaz S, et al. TRY plant trait database – enhanced coverage and open access. Glob Change Biol. 2020; 26: 119–188. https://doi.org/10.1111/gcb.14904	Kattge J, Bönisch G, Díaz S, et al. TRY plant trait database – enhanced coverage and open access. Glob Change Biol. 2020; 26: 119–188. https://doi.org/10.1111/gcb.14904	Kattge J, Bönisch G, Díaz S, et al. TRY plant trait database – enhanced coverage and open access. Glob Change Biol. 2020; 26: 119–188. https://doi.org/10.1111/gcb.14904	Kattge J, Bönisch G, Díaz S, et al. TRY plant trait database – enhanced coverage and open access. Glob Change Biol. 2020; 26: 119–188. https://doi.org/10.1111/gcb.14904	Kattge J, Bönisch G, Díaz S, et al. TRY plant trait database – enhanced coverage and open access. Glob Change Biol. 2020; 26: 119–188. https://doi.org/10.1111/gcb.14904
12	Bouteloua curtipendula	Poaceae	108.323	42.6	17.6448	0.9	2.1708	7905	BOUCU	Khalil, M. I., D. J. Gibson, S. G. Baer, and J. E. Willand. 2018. Functional diversity is more sensitive to biotic filters than phylogenetic diversity during community assembly. Ecosphere 9(3):e02164. 10.1002/ecs2.2164	Khalil, M. I., D. J. Gibson, S. G. Baer, and J. E. Willand. 2018. Functional diversity is more sensitive to biotic filters than phylogenetic diversity during community assembly. Ecosphere 9(3):e02164. 10.1002/ecs2.2164	Khalil, M. I., D. J. Gibson, S. G. Baer, and J. E. Willand. 2018. Functional diversity is more sensitive to biotic filters than phylogenetic diversity during community assembly. Ecosphere 9(3):e02164. 10.1002/ecs2.2164	Khalil, M. I., D. J. Gibson, S. G. Baer, and J. E. Willand. 2018. Functional diversity is more sensitive to biotic filters than phylogenetic diversity during community assembly. Ecosphere 9(3):e02164. 10.1002/ecs2.2164	Khalil, M. I., D. J. Gibson, S. G. Baer, and J. E. Willand. 2018. Functional diversity is more sensitive to biotic filters than phylogenetic diversity during community assembly. Ecosphere 9(3):e02164. 10.1002/ecs2.2164
13	Calystegia sepium	Convolvulaceae	178.9	300	28.625	25.58	8.265	9842	CAGSE	Kattge J, Bönisch G, Díaz S, et al. TRY plant trait database – enhanced coverage and open access. Glob Change Biol. 2020; 26: 119–188. https://doi.org/10.1111/gcb.14904	Kattge J, Bönisch G, Díaz S, et al. TRY plant trait database – enhanced coverage and open access. Glob Change Biol. 2020; 26: 119–188. https://doi.org/10.1111/gcb.14904	Kattge J, Bönisch G, Díaz S, et al. TRY plant trait database – enhanced coverage and open access. Glob Change Biol. 2020; 26: 119–188. https://doi.org/10.1111/gcb.14904	Kattge J, Bönisch G, Díaz S, et al. TRY plant trait database – enhanced coverage and open access. Glob Change Biol. 2020; 26: 119–188. https://doi.org/10.1111/gcb.14904	Kattge J, Bönisch G, Díaz S, et al. TRY plant trait database – enhanced coverage and open access. Glob Change Biol. 2020; 26: 119–188. https://doi.org/10.1111/gcb.14904
14	Capsella bursa-pastoris	Brassicaceae	377.5	70	43.4	0.123	6.45	10226	CAPBP	Kattge J, Bönisch G, Díaz S, et al. TRY plant trait database – enhanced coverage and open access. Glob Change Biol. 2020; 26: 119–188. https://doi.org/10.1111/gcb.14904	Kattge J, Bönisch G, Díaz S, et al. TRY plant trait database – enhanced coverage and open access. Glob Change Biol. 2020; 26: 119–188. https://doi.org/10.1111/gcb.14904	Kattge J, Bönisch G, Díaz S, et al. TRY plant trait database – enhanced coverage and open access. Glob Change Biol. 2020; 26: 119–188. https://doi.org/10.1111/gcb.14904	Kattge J, Bönisch G, Díaz S, et al. TRY plant trait database – enhanced coverage and open access. Glob Change Biol. 2020; 26: 119–188. https://doi.org/10.1111/gcb.14904	Kattge J, Bönisch G, Díaz S, et al. TRY plant trait database – enhanced coverage and open access. Glob Change Biol. 2020; 26: 119–188. https://doi.org/10.1111/gcb.14904
15	Carex vulpinoidea	Cyperaceae	161.594	91.44	27.53	1.1	15.2	10705	CARVU	Kattge J, Bönisch G, Díaz S, et al. TRY plant trait database – enhanced coverage and open access. Glob Change Biol. 2020; 26: 119–188. https://doi.org/10.1111/gcb.14904	Kattge et al., 2020 & Hilty, J. (2012). Illinois wildflowers. URL: http://www. illinoiswildflowers. info/prairie/plant_index. htm (accessed 24 Oct 2012). John Hilty.	Kattge J, Bönisch G, Díaz S, et al. TRY plant trait database – enhanced coverage and open access. Glob Change Biol. 2020; 26: 119–188. https://doi.org/10.1111/gcb.14904	Kattge J, Bönisch G, Díaz S, et al. TRY plant trait database – enhanced coverage and open access. Glob Change Biol. 2020; 26: 119–188. https://doi.org/10.1111/gcb.14904	Kattge J, Bönisch G, Díaz S, et al. TRY plant trait database – enhanced coverage and open access. Glob Change Biol. 2020; 26: 119–188. https://doi.org/10.1111/gcb.14904
16	Cerastium vulgatum	Caryophyllaceae	196.5	45	16.978	0.078	1.25	11783	CERVU	Kattge J, Bönisch G, Díaz S, et al. TRY plant trait database – enhanced coverage and open access. Glob Change Biol. 2020; 26: 119–188. https://doi.org/10.1111/gcb.14904	Kattge J, Bönisch G, Díaz S, et al. TRY plant trait database – enhanced coverage and open access. Glob Change Biol. 2020; 26: 119–188. https://doi.org/10.1111/gcb.14904	Kattge J, Bönisch G, Díaz S, et al. TRY plant trait database – enhanced coverage and open access. Glob Change Biol. 2020; 26: 119–188. https://doi.org/10.1111/gcb.14904	Kattge J, Bönisch G, Díaz S, et al. TRY plant trait database – enhanced coverage and open access. Glob Change Biol. 2020; 26: 119–188. https://doi.org/10.1111/gcb.14904	Kattge J, Bönisch G, Díaz S, et al. TRY plant trait database – enhanced coverage and open access. Glob Change Biol. 2020; 26: 119–188. https://doi.org/10.1111/gcb.14904
17	Chamaecrista fasciculata	Fabaceae	147.244	100.633	38.8508	7.34	9.1985	11971	CASFA	Khalil, M. I., D. J. Gibson, S. G. Baer, and J. E. Willand. 2018. Functional diversity is more sensitive to biotic filters than phylogenetic diversity during community assembly. Ecosphere 9(3):e02164. 10.1002/ecs2.2164	Khalil, M. I., D. J. Gibson, S. G. Baer, and J. E. Willand. 2018. Functional diversity is more sensitive to biotic filters than phylogenetic diversity during community assembly. Ecosphere 9(3):e02164. 10.1002/ecs2.2164	Khalil, M. I., D. J. Gibson, S. G. Baer, and J. E. Willand. 2018. Functional diversity is more sensitive to biotic filters than phylogenetic diversity during community assembly. Ecosphere 9(3):e02164. 10.1002/ecs2.2164	Khalil, M. I., D. J. Gibson, S. G. Baer, and J. E. Willand. 2018. Functional diversity is more sensitive to biotic filters than phylogenetic diversity during community assembly. Ecosphere 9(3):e02164. 10.1002/ecs2.2164	Khalil, M. I., D. J. Gibson, S. G. Baer, and J. E. Willand. 2018. Functional diversity is more sensitive to biotic filters than phylogenetic diversity during community assembly. Ecosphere 9(3):e02164. 10.1002/ecs2.2164
18	Chenopodium album	Amaranthaceae	150.379	70	40.6266	0.3	14.1356	12159	CHEAL	Khalil, M. I., D. J. Gibson, S. G. Baer, and J. E. Willand. 2018. Functional diversity is more sensitive to biotic filters than phylogenetic diversity during community assembly. Ecosphere 9(3):e02164. 10.1002/ecs2.2164	Khalil, M. I., D. J. Gibson, S. G. Baer, and J. E. Willand. 2018. Functional diversity is more sensitive to biotic filters than phylogenetic diversity during community assembly. Ecosphere 9(3):e02164. 10.1002/ecs2.2164	Khalil, M. I., D. J. Gibson, S. G. Baer, and J. E. Willand. 2018. Functional diversity is more sensitive to biotic filters than phylogenetic diversity during community assembly. Ecosphere 9(3):e02164. 10.1002/ecs2.2164	Khalil, M. I., D. J. Gibson, S. G. Baer, and J. E. Willand. 2018. Functional diversity is more sensitive to biotic filters than phylogenetic diversity during community assembly. Ecosphere 9(3):e02164. 10.1002/ecs2.2164	Khalil, M. I., D. J. Gibson, S. G. Baer, and J. E. Willand. 2018. Functional diversity is more sensitive to biotic filters than phylogenetic diversity during community assembly. Ecosphere 9(3):e02164. 10.1002/ecs2.2164
19	Cirsium discolor	Asteraceae	177.286	138	36.0548	8.2	89.352	13026	CIRAL	Khalil, M. I., D. J. Gibson, S. G. Baer, and J. E. Willand. 2018. Functional diversity is more sensitive to biotic filters than phylogenetic diversity during community assembly. Ecosphere 9(3):e02164. 10.1002/ecs2.2164	Khalil, M. I., D. J. Gibson, S. G. Baer, and J. E. Willand. 2018. Functional diversity is more sensitive to biotic filters than phylogenetic diversity during community assembly. Ecosphere 9(3):e02164. 10.1002/ecs2.2164	Khalil, M. I., D. J. Gibson, S. G. Baer, and J. E. Willand. 2018. Functional diversity is more sensitive to biotic filters than phylogenetic diversity during community assembly. Ecosphere 9(3):e02164. 10.1002/ecs2.2164	Khalil, M. I., D. J. Gibson, S. G. Baer, and J. E. Willand. 2018. Functional diversity is more sensitive to biotic filters than phylogenetic diversity during community assembly. Ecosphere 9(3):e02164. 10.1002/ecs2.2164	Khalil, M. I., D. J. Gibson, S. G. Baer, and J. E. Willand. 2018. Functional diversity is more sensitive to biotic filters than phylogenetic diversity during community assembly. Ecosphere 9(3):e02164. 10.1002/ecs2.2164
20	Cirsium vulgare	Asteraceae	153.477	213.36	25	2.9	33.196	13072	CIRVU	Kattge J, Bönisch G, Díaz S, et al. TRY plant trait database – enhanced coverage and open access. Glob Change Biol. 2020; 26: 119–188. https://doi.org/10.1111/gcb.14904	Kattge J, Bönisch G, Díaz S, et al. TRY plant trait database – enhanced coverage and open access. Glob Change Biol. 2020; 26: 119–188. https://doi.org/10.1111/gcb.14904	Kattge J, Bönisch G, Díaz S, et al. TRY plant trait database – enhanced coverage and open access. Glob Change Biol. 2020; 26: 119–188. https://doi.org/10.1111/gcb.14904	Kattge J, Bönisch G, Díaz S, et al. TRY plant trait database – enhanced coverage and open access. Glob Change Biol. 2020; 26: 119–188. https://doi.org/10.1111/gcb.14904	Kattge J, Bönisch G, Díaz S, et al. TRY plant trait database – enhanced coverage and open access. Glob Change Biol. 2020; 26: 119–188. https://doi.org/10.1111/gcb.14904
21	Conoclinium coelestinum	Asteraceae	246.646	30	19.9028	0.05	8.09	64366	EUPCL	Khalil, M. I., D. J. Gibson, S. G. Baer, and J. E. Willand. 2018. Functional diversity is more sensitive to biotic filters than phylogenetic diversity during community assembly. Ecosphere 9(3):e02164. 10.1002/ecs2.2164	Khalil, M. I., D. J. Gibson, S. G. Baer, and J. E. Willand. 2018. Functional diversity is more sensitive to biotic filters than phylogenetic diversity during community assembly. Ecosphere 9(3):e02164. 10.1002/ecs2.2164	Khalil, M. I., D. J. Gibson, S. G. Baer, and J. E. Willand. 2018. Functional diversity is more sensitive to biotic filters than phylogenetic diversity during community assembly. Ecosphere 9(3):e02164. 10.1002/ecs2.2164	Khalil, M. I., D. J. Gibson, S. G. Baer, and J. E. Willand. 2018. Functional diversity is more sensitive to biotic filters than phylogenetic diversity during community assembly. Ecosphere 9(3):e02164. 10.1002/ecs2.2164	Khalil, M. I., D. J. Gibson, S. G. Baer, and J. E. Willand. 2018. Functional diversity is more sensitive to biotic filters than phylogenetic diversity during community assembly. Ecosphere 9(3):e02164. 10.1002/ecs2.2164
22	Convolvulus arvensis	Convolvulaceae	260.255	79	40.16	12.5	28.628	14244	CONAR	Khalil, M. I., D. J. Gibson, S. G. Baer, and J. E. Willand. 2018. Functional diversity is more sensitive to biotic filters than phylogenetic diversity during community assembly. Ecosphere 9(3):e02164. 10.1002/ecs2.2164	Khalil, M. I., D. J. Gibson, S. G. Baer, and J. E. Willand. 2018. Functional diversity is more sensitive to biotic filters than phylogenetic diversity during community assembly. Ecosphere 9(3):e02164. 10.1002/ecs2.2164	Khalil, M. I., D. J. Gibson, S. G. Baer, and J. E. Willand. 2018. Functional diversity is more sensitive to biotic filters than phylogenetic diversity during community assembly. Ecosphere 9(3):e02164. 10.1002/ecs2.2164	Khalil, M. I., D. J. Gibson, S. G. Baer, and J. E. Willand. 2018. Functional diversity is more sensitive to biotic filters than phylogenetic diversity during community assembly. Ecosphere 9(3):e02164. 10.1002/ecs2.2164	Khalil, M. I., D. J. Gibson, S. G. Baer, and J. E. Willand. 2018. Functional diversity is more sensitive to biotic filters than phylogenetic diversity during community assembly. Ecosphere 9(3):e02164. 10.1002/ecs2.2164
23	Conyza canadensis	Asteraceae	226.657	90.6	20.4666	0.4	8.49512	21638	ERICA	Khalil, M. I., D. J. Gibson, S. G. Baer, and J. E. Willand. 2018. Functional diversity is more sensitive to biotic filters than phylogenetic diversity during community assembly. Ecosphere 9(3):e02164. 10.1002/ecs2.2164	Khalil, M. I., D. J. Gibson, S. G. Baer, and J. E. Willand. 2018. Functional diversity is more sensitive to biotic filters than phylogenetic diversity during community assembly. Ecosphere 9(3):e02164. 10.1002/ecs2.2164	Khalil, M. I., D. J. Gibson, S. G. Baer, and J. E. Willand. 2018. Functional diversity is more sensitive to biotic filters than phylogenetic diversity during community assembly. Ecosphere 9(3):e02164. 10.1002/ecs2.2164	Khalil, M. I., D. J. Gibson, S. G. Baer, and J. E. Willand. 2018. Functional diversity is more sensitive to biotic filters than phylogenetic diversity during community assembly. Ecosphere 9(3):e02164. 10.1002/ecs2.2164	Khalil, M. I., D. J. Gibson, S. G. Baer, and J. E. Willand. 2018. Functional diversity is more sensitive to biotic filters than phylogenetic diversity during community assembly. Ecosphere 9(3):e02164. 10.1002/ecs2.2164
24	Cynodon dactylon	Poaceae	390.5	29.9974	28.574	0.3	0.629	16277	CYNDA	Kattge J, Bönisch G, Díaz S, et al. TRY plant trait database – enhanced coverage and open access. Glob Change Biol. 2020; 26: 119–188. https://doi.org/10.1111/gcb.14904	Kattge J, Bönisch G, Díaz S, et al. TRY plant trait database – enhanced coverage and open access. Glob Change Biol. 2020; 26: 119–188. https://doi.org/10.1111/gcb.14904	Kattge J, Bönisch G, Díaz S, et al. TRY plant trait database – enhanced coverage and open access. Glob Change Biol. 2020; 26: 119–188. https://doi.org/10.1111/gcb.14904	Kattge J, Bönisch G, Díaz S, et al. TRY plant trait database – enhanced coverage and open access. Glob Change Biol. 2020; 26: 119–188. https://doi.org/10.1111/gcb.14904	Kattge J, Bönisch G, Díaz S, et al. TRY plant trait database – enhanced coverage and open access. Glob Change Biol. 2020; 26: 119–188. https://doi.org/10.1111/gcb.14904
25	Cyperus esculentus	Cyperaceae	268.8	91.44	12.395	0.28	4.334	16385	CYPES	Kattge J, Bönisch G, Díaz S, et al. TRY plant trait database – enhanced coverage and open access. Glob Change Biol. 2020; 26: 119–188. https://doi.org/10.1111/gcb.14904	Kattge J, Bönisch G, Díaz S, et al. TRY plant trait database – enhanced coverage and open access. Glob Change Biol. 2020; 26: 119–188. https://doi.org/10.1111/gcb.14904	Kattge J, Bönisch G, Díaz S, et al. TRY plant trait database – enhanced coverage and open access. Glob Change Biol. 2020; 26: 119–188. https://doi.org/10.1111/gcb.14904	Kattge J, Bönisch G, Díaz S, et al. TRY plant trait database – enhanced coverage and open access. Glob Change Biol. 2020; 26: 119–188. https://doi.org/10.1111/gcb.14904	Kattge J, Bönisch G, Díaz S, et al. TRY plant trait database – enhanced coverage and open access. Glob Change Biol. 2020; 26: 119–188. https://doi.org/10.1111/gcb.14904
26	Dalea purpurea	Fabaceae	113.942	85	23.5564	1.4	0.474	16836	DALPU	Khalil, M. I., D. J. Gibson, S. G. Baer, and J. E. Willand. 2018. Functional diversity is more sensitive to biotic filters than phylogenetic diversity during community assembly. Ecosphere 9(3):e02164. 10.1002/ecs2.2164	Khalil, M. I., D. J. Gibson, S. G. Baer, and J. E. Willand. 2018. Functional diversity is more sensitive to biotic filters than phylogenetic diversity during community assembly. Ecosphere 9(3):e02164. 10.1002/ecs2.2164	Khalil, M. I., D. J. Gibson, S. G. Baer, and J. E. Willand. 2018. Functional diversity is more sensitive to biotic filters than phylogenetic diversity during community assembly. Ecosphere 9(3):e02164. 10.1002/ecs2.2164	Khalil, M. I., D. J. Gibson, S. G. Baer, and J. E. Willand. 2018. Functional diversity is more sensitive to biotic filters than phylogenetic diversity during community assembly. Ecosphere 9(3):e02164. 10.1002/ecs2.2164	Khalil, M. I., D. J. Gibson, S. G. Baer, and J. E. Willand. 2018. Functional diversity is more sensitive to biotic filters than phylogenetic diversity during community assembly. Ecosphere 9(3):e02164. 10.1002/ecs2.2164
27	Desmodium canadense	Fabaceae	324.586	93.32	26.953	6.4	22.983	17436	DEDCD	Khalil, M. I., D. J. Gibson, S. G. Baer, and J. E. Willand. 2018. Functional diversity is more sensitive to biotic filters than phylogenetic diversity during community assembly. Ecosphere 9(3):e02164. 10.1002/ecs2.2164	Khalil, M. I., D. J. Gibson, S. G. Baer, and J. E. Willand. 2018. Functional diversity is more sensitive to biotic filters than phylogenetic diversity during community assembly. Ecosphere 9(3):e02164. 10.1002/ecs2.2164	Khalil, M. I., D. J. Gibson, S. G. Baer, and J. E. Willand. 2018. Functional diversity is more sensitive to biotic filters than phylogenetic diversity during community assembly. Ecosphere 9(3):e02164. 10.1002/ecs2.2164	Khalil, M. I., D. J. Gibson, S. G. Baer, and J. E. Willand. 2018. Functional diversity is more sensitive to biotic filters than phylogenetic diversity during community assembly. Ecosphere 9(3):e02164. 10.1002/ecs2.2164	Khalil, M. I., D. J. Gibson, S. G. Baer, and J. E. Willand. 2018. Functional diversity is more sensitive to biotic filters than phylogenetic diversity during community assembly. Ecosphere 9(3):e02164. 10.1002/ecs2.2164
28	Desmodium illinoense	Fabaceae	162.172	121.92	28.39	6.791	20.768	62744	DEDIL	Kattge J, Bönisch G, Díaz S, et al. TRY plant trait database – enhanced coverage and open access. Glob Change Biol. 2020; 26: 119–188. https://doi.org/10.1111/gcb.14904	Kattge J, Bönisch G, Díaz S, et al. TRY plant trait database – enhanced coverage and open access. Glob Change Biol. 2020; 26: 119–188. https://doi.org/10.1111/gcb.14904	Kattge J, Bönisch G, Díaz S, et al. TRY plant trait database – enhanced coverage and open access. Glob Change Biol. 2020; 26: 119–188. https://doi.org/10.1111/gcb.14904	Kattge J, Bönisch G, Díaz S, et al. TRY plant trait database – enhanced coverage and open access. Glob Change Biol. 2020; 26: 119–188. https://doi.org/10.1111/gcb.14904	Kattge J, Bönisch G, Díaz S, et al. TRY plant trait database – enhanced coverage and open access. Glob Change Biol. 2020; 26: 119–188. https://doi.org/10.1111/gcb.14904
29	Digitaria sanguinalis	Poaceae	249.182	26	27.03	0.7	5.482	18103	DIGSA	Khalil, M. I., D. J. Gibson, S. G. Baer, and J. E. Willand. 2018. Functional diversity is more sensitive to biotic filters than phylogenetic diversity during community assembly. Ecosphere 9(3):e02164. 10.1002/ecs2.2164	Khalil, M. I., D. J. Gibson, S. G. Baer, and J. E. Willand. 2018. Functional diversity is more sensitive to biotic filters than phylogenetic diversity during community assembly. Ecosphere 9(3):e02164. 10.1002/ecs2.2164	Khalil, M. I., D. J. Gibson, S. G. Baer, and J. E. Willand. 2018. Functional diversity is more sensitive to biotic filters than phylogenetic diversity during community assembly. Ecosphere 9(3):e02164. 10.1002/ecs2.2164	Khalil, M. I., D. J. Gibson, S. G. Baer, and J. E. Willand. 2018. Functional diversity is more sensitive to biotic filters than phylogenetic diversity during community assembly. Ecosphere 9(3):e02164. 10.1002/ecs2.2164	Khalil, M. I., D. J. Gibson, S. G. Baer, and J. E. Willand. 2018. Functional diversity is more sensitive to biotic filters than phylogenetic diversity during community assembly. Ecosphere 9(3):e02164. 10.1002/ecs2.2164
30	Elaeagnus umbellata	Elaeagnaceae	128.205	611	43.3	19.3	11.1	19926	ELGUM	Kattge et al., 2020 & Côté, B., Carlson, R. W., & Dawson, J. O. (1988). Leaf photosynthetic characteristics of seedlings of actinorhizal Alnus spp. and Elaeagnus spp. Photosynthesis Research, 16(3), 211-218.	Kattge et al., 2020 & Côté, B., Carlson, R. W., & Dawson, J. O. (1988). Leaf photosynthetic characteristics of seedlings of actinorhizal Alnus spp. and Elaeagnus spp. Photosynthesis Research, 16(3), 211-218.	Kattge et al., 2020 & Côté, B., Carlson, R. W., & Dawson, J. O. (1988). Leaf photosynthetic characteristics of seedlings of actinorhizal Alnus spp. and Elaeagnus spp. Photosynthesis Research, 16(3), 211-218.	Kattge et al., 2020 & SER, INSR, RBGK, Seed Information Database (SID), 2023	Kattge et al., 2020 & Côté, B., Carlson, R. W., & Dawson, J. O. (1988). Leaf photosynthetic characteristics of seedlings of actinorhizal Alnus spp. and Elaeagnus spp. Photosynthesis Research, 16(3), 211-218.
31	Eleusine indica	Poaceae	170.386	23.6	18.5028	0.4	4.7708	20139	ELEIN	Khalil, M. I., D. J. Gibson, S. G. Baer, and J. E. Willand. 2018. Functional diversity is more sensitive to biotic filters than phylogenetic diversity during community assembly. Ecosphere 9(3):e02164. 10.1002/ecs2.2164	Khalil, M. I., D. J. Gibson, S. G. Baer, and J. E. Willand. 2018. Functional diversity is more sensitive to biotic filters than phylogenetic diversity during community assembly. Ecosphere 9(3):e02164. 10.1002/ecs2.2164	Khalil, M. I., D. J. Gibson, S. G. Baer, and J. E. Willand. 2018. Functional diversity is more sensitive to biotic filters than phylogenetic diversity during community assembly. Ecosphere 9(3):e02164. 10.1002/ecs2.2164	Khalil, M. I., D. J. Gibson, S. G. Baer, and J. E. Willand. 2018. Functional diversity is more sensitive to biotic filters than phylogenetic diversity during community assembly. Ecosphere 9(3):e02164. 10.1002/ecs2.2164	Khalil, M. I., D. J. Gibson, S. G. Baer, and J. E. Willand. 2018. Functional diversity is more sensitive to biotic filters than phylogenetic diversity during community assembly. Ecosphere 9(3):e02164. 10.1002/ecs2.2164
32	Elymus canadensis	Poaceae	161.715	133.2	21.277	4.2	25.5928	20242	ELYCA	Khalil, M. I., D. J. Gibson, S. G. Baer, and J. E. Willand. 2018. Functional diversity is more sensitive to biotic filters than phylogenetic diversity during community assembly. Ecosphere 9(3):e02164. 10.1002/ecs2.2164	Khalil, M. I., D. J. Gibson, S. G. Baer, and J. E. Willand. 2018. Functional diversity is more sensitive to biotic filters than phylogenetic diversity during community assembly. Ecosphere 9(3):e02164. 10.1002/ecs2.2164	Khalil, M. I., D. J. Gibson, S. G. Baer, and J. E. Willand. 2018. Functional diversity is more sensitive to biotic filters than phylogenetic diversity during community assembly. Ecosphere 9(3):e02164. 10.1002/ecs2.2164	Khalil, M. I., D. J. Gibson, S. G. Baer, and J. E. Willand. 2018. Functional diversity is more sensitive to biotic filters than phylogenetic diversity during community assembly. Ecosphere 9(3):e02164. 10.1002/ecs2.2164	Khalil, M. I., D. J. Gibson, S. G. Baer, and J. E. Willand. 2018. Functional diversity is more sensitive to biotic filters than phylogenetic diversity during community assembly. Ecosphere 9(3):e02164. 10.1002/ecs2.2164
33	Erigeron annuus	Asteraceae	261.375	100	16.1223	0.05	18.78	21627	ERIAN	Kattge J, Bönisch G, Díaz S, et al. TRY plant trait database – enhanced coverage and open access. Glob Change Biol. 2020; 26: 119–188. https://doi.org/10.1111/gcb.14904	Kattge J, Bönisch G, Díaz S, et al. TRY plant trait database – enhanced coverage and open access. Glob Change Biol. 2020; 26: 119–188. https://doi.org/10.1111/gcb.14904	Kattge J, Bönisch G, Díaz S, et al. TRY plant trait database – enhanced coverage and open access. Glob Change Biol. 2020; 26: 119–188. https://doi.org/10.1111/gcb.14904	Kattge J, Bönisch G, Díaz S, et al. TRY plant trait database – enhanced coverage and open access. Glob Change Biol. 2020; 26: 119–188. https://doi.org/10.1111/gcb.14904	Kattge J, Bönisch G, Díaz S, et al. TRY plant trait database – enhanced coverage and open access. Glob Change Biol. 2020; 26: 119–188. https://doi.org/10.1111/gcb.14904
34	Eupatorium serotinum	Asteraceae	469.632	182.88	39.216	0.1	18.469	23318	EUPSE	Kattge J, Bönisch G, Díaz S, et al. TRY plant trait database – enhanced coverage and open access. Glob Change Biol. 2020; 26: 119–188. https://doi.org/10.1111/gcb.14904	Kattge et al., 2020 & Hilty, J. (2012). Illinois wildflowers. URL: http://www. illinoiswildflowers. info/prairie/plant_index. htm (accessed 24 Oct 2012). John Hilty.	Kattge J, Bönisch G, Díaz S, et al. TRY plant trait database – enhanced coverage and open access. Glob Change Biol. 2020; 26: 119–188. https://doi.org/10.1111/gcb.14904	Kattge J, Bönisch G, Díaz S, et al. TRY plant trait database – enhanced coverage and open access. Glob Change Biol. 2020; 26: 119–188. https://doi.org/10.1111/gcb.14904	Kattge J, Bönisch G, Díaz S, et al. TRY plant trait database – enhanced coverage and open access. Glob Change Biol. 2020; 26: 119–188. https://doi.org/10.1111/gcb.14904
35	Euphorbia corollata	Euphorbiaceae	199.57	72	20.23	0.4	1.88	23381	EPHCO	Khalil, M. I., D. J. Gibson, S. G. Baer, and J. E. Willand. 2018. Functional diversity is more sensitive to biotic filters than phylogenetic diversity during community assembly. Ecosphere 9(3):e02164. 10.1002/ecs2.2164	Khalil, M. I., D. J. Gibson, S. G. Baer, and J. E. Willand. 2018. Functional diversity is more sensitive to biotic filters than phylogenetic diversity during community assembly. Ecosphere 9(3):e02164. 10.1002/ecs2.2164	Khalil, M. I., D. J. Gibson, S. G. Baer, and J. E. Willand. 2018. Functional diversity is more sensitive to biotic filters than phylogenetic diversity during community assembly. Ecosphere 9(3):e02164. 10.1002/ecs2.2164	Khalil, M. I., D. J. Gibson, S. G. Baer, and J. E. Willand. 2018. Functional diversity is more sensitive to biotic filters than phylogenetic diversity during community assembly. Ecosphere 9(3):e02164. 10.1002/ecs2.2164	Khalil, M. I., D. J. Gibson, S. G. Baer, and J. E. Willand. 2018. Functional diversity is more sensitive to biotic filters than phylogenetic diversity during community assembly. Ecosphere 9(3):e02164. 10.1002/ecs2.2164
36	Geranium carolinianum	Geraniaceae	269	41	22.4202	1.6	6.456	26048	GERCA	Khalil, M. I., D. J. Gibson, S. G. Baer, and J. E. Willand. 2018. Functional diversity is more sensitive to biotic filters than phylogenetic diversity during community assembly. Ecosphere 9(3):e02164. 10.1002/ecs2.2164	Khalil, M. I., D. J. Gibson, S. G. Baer, and J. E. Willand. 2018. Functional diversity is more sensitive to biotic filters than phylogenetic diversity during community assembly. Ecosphere 9(3):e02164. 10.1002/ecs2.2164	Khalil, M. I., D. J. Gibson, S. G. Baer, and J. E. Willand. 2018. Functional diversity is more sensitive to biotic filters than phylogenetic diversity during community assembly. Ecosphere 9(3):e02164. 10.1002/ecs2.2164	Khalil, M. I., D. J. Gibson, S. G. Baer, and J. E. Willand. 2018. Functional diversity is more sensitive to biotic filters than phylogenetic diversity during community assembly. Ecosphere 9(3):e02164. 10.1002/ecs2.2164	Khalil, M. I., D. J. Gibson, S. G. Baer, and J. E. Willand. 2018. Functional diversity is more sensitive to biotic filters than phylogenetic diversity during community assembly. Ecosphere 9(3):e02164. 10.1002/ecs2.2164
37	Geum canadense	Rosaceae	208.991	76.5	11.97	9.169	28.81	26134	GEUCA	Kattge J, Bönisch G, Díaz S, et al. TRY plant trait database – enhanced coverage and open access. Glob Change Biol. 2020; 26: 119–188. https://doi.org/10.1111/gcb.14904	Kattge J, Bönisch G, Díaz S, et al. TRY plant trait database – enhanced coverage and open access. Glob Change Biol. 2020; 26: 119–188. https://doi.org/10.1111/gcb.14904	Kattge J, Bönisch G, Díaz S, et al. TRY plant trait database – enhanced coverage and open access. Glob Change Biol. 2020; 26: 119–188. https://doi.org/10.1111/gcb.14904	Kattge J, Bönisch G, Díaz S, et al. TRY plant trait database – enhanced coverage and open access. Glob Change Biol. 2020; 26: 119–188. https://doi.org/10.1111/gcb.14904	Kattge J, Bönisch G, Díaz S, et al. TRY plant trait database – enhanced coverage and open access. Glob Change Biol. 2020; 26: 119–188. https://doi.org/10.1111/gcb.14904
38	Helianthus mollis	Asteraceae	72.9778	121.92	22.047	4.05	25.451	38145	HELMO	Kattge J, Bönisch G, Díaz S, et al. TRY plant trait database – enhanced coverage and open access. Glob Change Biol. 2020; 26: 119–188. https://doi.org/10.1111/gcb.14904	Kattge J, Bönisch G, Díaz S, et al. TRY plant trait database – enhanced coverage and open access. Glob Change Biol. 2020; 26: 119–188. https://doi.org/10.1111/gcb.14904	Kattge J, Bönisch G, Díaz S, et al. TRY plant trait database – enhanced coverage and open access. Glob Change Biol. 2020; 26: 119–188. https://doi.org/10.1111/gcb.14904	Kattge J, Bönisch G, Díaz S, et al. TRY plant trait database – enhanced coverage and open access. Glob Change Biol. 2020; 26: 119–188. https://doi.org/10.1111/gcb.14904	Kattge J, Bönisch G, Díaz S, et al. TRY plant trait database – enhanced coverage and open access. Glob Change Biol. 2020; 26: 119–188. https://doi.org/10.1111/gcb.14904
39	Hordeum pusillum	Poaceae	197.248	60.96	26.18	3.3	1.67	29536	HORPU	Kattge J, Bönisch G, Díaz S, et al. TRY plant trait database – enhanced coverage and open access. Glob Change Biol. 2020; 26: 119–188. https://doi.org/10.1111/gcb.14904	Kattge et al., 2020 & Hilty, J. (2012). Illinois wildflowers. URL: http://www. illinoiswildflowers. info/prairie/plant_index. htm (accessed 24 Oct 2012). John Hilty.	Kattge J, Bönisch G, Díaz S, et al. TRY plant trait database – enhanced coverage and open access. Glob Change Biol. 2020; 26: 119–188. https://doi.org/10.1111/gcb.14904	Kattge J, Bönisch G, Díaz S, et al. TRY plant trait database – enhanced coverage and open access. Glob Change Biol. 2020; 26: 119–188. https://doi.org/10.1111/gcb.14904	Kattge J, Bönisch G, Díaz S, et al. TRY plant trait database – enhanced coverage and open access. Glob Change Biol. 2020; 26: 119–188. https://doi.org/10.1111/gcb.14904
40	Ipomoea pandurata	Convolvulaceae	145.515	230	28.4188	27.9	11.874	30776	IPOPA	Khalil, M. I., D. J. Gibson, S. G. Baer, and J. E. Willand. 2018. Functional diversity is more sensitive to biotic filters than phylogenetic diversity during community assembly. Ecosphere 9(3):e02164. 10.1002/ecs2.2164	Khalil, M. I., D. J. Gibson, S. G. Baer, and J. E. Willand. 2018. Functional diversity is more sensitive to biotic filters than phylogenetic diversity during community assembly. Ecosphere 9(3):e02164. 10.1002/ecs2.2164	Khalil, M. I., D. J. Gibson, S. G. Baer, and J. E. Willand. 2018. Functional diversity is more sensitive to biotic filters than phylogenetic diversity during community assembly. Ecosphere 9(3):e02164. 10.1002/ecs2.2164	Khalil, M. I., D. J. Gibson, S. G. Baer, and J. E. Willand. 2018. Functional diversity is more sensitive to biotic filters than phylogenetic diversity during community assembly. Ecosphere 9(3):e02164. 10.1002/ecs2.2164	Khalil, M. I., D. J. Gibson, S. G. Baer, and J. E. Willand. 2018. Functional diversity is more sensitive to biotic filters than phylogenetic diversity during community assembly. Ecosphere 9(3):e02164. 10.1002/ecs2.2164
41	Juncus tenuis	Juncaceae	186.1	51	14.2	0.022	2.765	31529	IUNTE	Kattge J, Bönisch G, Díaz S, et al. TRY plant trait database – enhanced coverage and open access. Glob Change Biol. 2020; 26: 119–188. https://doi.org/10.1111/gcb.14904	Kattge J, Bönisch G, Díaz S, et al. TRY plant trait database – enhanced coverage and open access. Glob Change Biol. 2020; 26: 119–188. https://doi.org/10.1111/gcb.14904	Kattge J, Bönisch G, Díaz S, et al. TRY plant trait database – enhanced coverage and open access. Glob Change Biol. 2020; 26: 119–188. https://doi.org/10.1111/gcb.14904	Kattge J, Bönisch G, Díaz S, et al. TRY plant trait database – enhanced coverage and open access. Glob Change Biol. 2020; 26: 119–188. https://doi.org/10.1111/gcb.14904	Kattge J, Bönisch G, Díaz S, et al. TRY plant trait database – enhanced coverage and open access. Glob Change Biol. 2020; 26: 119–188. https://doi.org/10.1111/gcb.14904
42	Juncus torreyi	Juncaceae	66.88	91.44	22.361	0.0177	4.119	31530	JUNTO	Kattge J, Bönisch G, Díaz S, et al. TRY plant trait database – enhanced coverage and open access. Glob Change Biol. 2020; 26: 119–188. https://doi.org/10.1111/gcb.14904	Kattge J, Bönisch G, Díaz S, et al. TRY plant trait database – enhanced coverage and open access. Glob Change Biol. 2020; 26: 119–188. https://doi.org/10.1111/gcb.14904	Kattge J, Bönisch G, Díaz S, et al. TRY plant trait database – enhanced coverage and open access. Glob Change Biol. 2020; 26: 119–188. https://doi.org/10.1111/gcb.14904	Kattge J, Bönisch G, Díaz S, et al. TRY plant trait database – enhanced coverage and open access. Glob Change Biol. 2020; 26: 119–188. https://doi.org/10.1111/gcb.14904	Kattge J, Bönisch G, Díaz S, et al. TRY plant trait database – enhanced coverage and open access. Glob Change Biol. 2020; 26: 119–188. https://doi.org/10.1111/gcb.14904
43	Lactuca canadensis	Asteraceae	155.265	243.84	22.23	1.4788	38.34	32109	LACCA	Kattge J, Bönisch G, Díaz S, et al. TRY plant trait database – enhanced coverage and open access. Glob Change Biol. 2020; 26: 119–188. https://doi.org/10.1111/gcb.14904	Kattge et al., 2020 & Hilty, J. (2012). Illinois wildflowers. URL: http://www. illinoiswildflowers. info/prairie/plant_index. htm (accessed 24 Oct 2012). John Hilty.	Kattge J, Bönisch G, Díaz S, et al. TRY plant trait database – enhanced coverage and open access. Glob Change Biol. 2020; 26: 119–188. https://doi.org/10.1111/gcb.14904	Kattge et al., 2020 & SER, INSR, RBGK, Seed Information Database (SID), 2023	Kattge J, Bönisch G, Díaz S, et al. TRY plant trait database – enhanced coverage and open access. Glob Change Biol. 2020; 26: 119–188. https://doi.org/10.1111/gcb.14904
44	Lactuca serriola	Asteraceae	216.594	167.64	26.09	0.58	43.151	32132	LACSE	Kattge J, Bönisch G, Díaz S, et al. TRY plant trait database – enhanced coverage and open access. Glob Change Biol. 2020; 26: 119–188. https://doi.org/10.1111/gcb.14904	Kattge J, Bönisch G, Díaz S, et al. TRY plant trait database – enhanced coverage and open access. Glob Change Biol. 2020; 26: 119–188. https://doi.org/10.1111/gcb.14904	Kattge J, Bönisch G, Díaz S, et al. TRY plant trait database – enhanced coverage and open access. Glob Change Biol. 2020; 26: 119–188. https://doi.org/10.1111/gcb.14904	Kattge J, Bönisch G, Díaz S, et al. TRY plant trait database – enhanced coverage and open access. Glob Change Biol. 2020; 26: 119–188. https://doi.org/10.1111/gcb.14904	Kattge J, Bönisch G, Díaz S, et al. TRY plant trait database – enhanced coverage and open access. Glob Change Biol. 2020; 26: 119–188. https://doi.org/10.1111/gcb.14904
45	Lamium amplexicaule	Lamiaceae	197	30	29.5513	0.6	1.67	32230	LAMAM	Kattge J, Bönisch G, Díaz S, et al. TRY plant trait database – enhanced coverage and open access. Glob Change Biol. 2020; 26: 119–188. https://doi.org/10.1111/gcb.14904	Kattge J, Bönisch G, Díaz S, et al. TRY plant trait database – enhanced coverage and open access. Glob Change Biol. 2020; 26: 119–188. https://doi.org/10.1111/gcb.14904	Kattge J, Bönisch G, Díaz S, et al. TRY plant trait database – enhanced coverage and open access. Glob Change Biol. 2020; 26: 119–188. https://doi.org/10.1111/gcb.14904	Kattge J, Bönisch G, Díaz S, et al. TRY plant trait database – enhanced coverage and open access. Glob Change Biol. 2020; 26: 119–188. https://doi.org/10.1111/gcb.14904	Kattge J, Bönisch G, Díaz S, et al. TRY plant trait database – enhanced coverage and open access. Glob Change Biol. 2020; 26: 119–188. https://doi.org/10.1111/gcb.14904
46	Lepidium virginicum	Brassicaceae	178.646	37.6	40.4868	0.15	0.6124	32810	LEPVI	Khalil, M. I., D. J. Gibson, S. G. Baer, and J. E. Willand. 2018. Functional diversity is more sensitive to biotic filters than phylogenetic diversity during community assembly. Ecosphere 9(3):e02164. 10.1002/ecs2.2164	Khalil, M. I., D. J. Gibson, S. G. Baer, and J. E. Willand. 2018. Functional diversity is more sensitive to biotic filters than phylogenetic diversity during community assembly. Ecosphere 9(3):e02164. 10.1002/ecs2.2164	Khalil, M. I., D. J. Gibson, S. G. Baer, and J. E. Willand. 2018. Functional diversity is more sensitive to biotic filters than phylogenetic diversity during community assembly. Ecosphere 9(3):e02164. 10.1002/ecs2.2164	Khalil, M. I., D. J. Gibson, S. G. Baer, and J. E. Willand. 2018. Functional diversity is more sensitive to biotic filters than phylogenetic diversity during community assembly. Ecosphere 9(3):e02164. 10.1002/ecs2.2164	Khalil, M. I., D. J. Gibson, S. G. Baer, and J. E. Willand. 2018. Functional diversity is more sensitive to biotic filters than phylogenetic diversity during community assembly. Ecosphere 9(3):e02164. 10.1002/ecs2.2164
47	Medicago lupulina	Fabaceae	213.87	35	30.73	1.1	2.3252	35825	MEDLU	Khalil, M. I., D. J. Gibson, S. G. Baer, and J. E. Willand. 2018. Functional diversity is more sensitive to biotic filters than phylogenetic diversity during community assembly. Ecosphere 9(3):e02164. 10.1002/ecs2.2164	Khalil, M. I., D. J. Gibson, S. G. Baer, and J. E. Willand. 2018. Functional diversity is more sensitive to biotic filters than phylogenetic diversity during community assembly. Ecosphere 9(3):e02164. 10.1002/ecs2.2164	Khalil, M. I., D. J. Gibson, S. G. Baer, and J. E. Willand. 2018. Functional diversity is more sensitive to biotic filters than phylogenetic diversity during community assembly. Ecosphere 9(3):e02164. 10.1002/ecs2.2164	Khalil, M. I., D. J. Gibson, S. G. Baer, and J. E. Willand. 2018. Functional diversity is more sensitive to biotic filters than phylogenetic diversity during community assembly. Ecosphere 9(3):e02164. 10.1002/ecs2.2164	Khalil, M. I., D. J. Gibson, S. G. Baer, and J. E. Willand. 2018. Functional diversity is more sensitive to biotic filters than phylogenetic diversity during community assembly. Ecosphere 9(3):e02164. 10.1002/ecs2.2164
48	Medicago sativa	Fabaceae	199.001	100.584	45.96	2.001	4.108	35846	MEDSA	Kattge J, Bönisch G, Díaz S, et al. TRY plant trait database – enhanced coverage and open access. Glob Change Biol. 2020; 26: 119–188. https://doi.org/10.1111/gcb.14904	Kattge J, Bönisch G, Díaz S, et al. TRY plant trait database – enhanced coverage and open access. Glob Change Biol. 2020; 26: 119–188. https://doi.org/10.1111/gcb.14904	Kattge J, Bönisch G, Díaz S, et al. TRY plant trait database – enhanced coverage and open access. Glob Change Biol. 2020; 26: 119–188. https://doi.org/10.1111/gcb.14904	Kattge J, Bönisch G, Díaz S, et al. TRY plant trait database – enhanced coverage and open access. Glob Change Biol. 2020; 26: 119–188. https://doi.org/10.1111/gcb.14904	Kattge J, Bönisch G, Díaz S, et al. TRY plant trait database – enhanced coverage and open access. Glob Change Biol. 2020; 26: 119–188. https://doi.org/10.1111/gcb.14904
49	Microstegium vimineum	Poaceae	450	111	17	0.6	36.1	36717	MCGVI	Kattge et al., 2020 & Droste, T., Flory, S. L., & Clay, K. (2010). Variation for phenotypic plasticity among populations of an invasive exotic grass. Plant Ecology, 207(2), 297-306.	Kattge et al., 2020 & https://www.invasiveplantatlas.org/subject.html?sub=3051	Kattge et al., 2020 & Hogan, D. M., & Walbridge, M. R. (2007). Urbanization and nutrient retention in freshwater riparian wetlands. Ecological Applications, 17(4), 1142-1155.	Kattge et al., 2020 & Huebner, C. D. (2011). Seed mass, viability, and germination of Japanese stiltgrass (Microstegium vimineum) under variable light and moisture conditions. Invasive Plant Science and Management, 4(3), 274-283.	Kattge et al., 2020 & Hogan, D. M., & Walbridge, M. R. (2007). Urbanization and nutrient retention in freshwater riparian wetlands. Ecological Applications, 17(4), 1142-1155.
50	Monarda fistulosa	Lamiaceae	260.487	125.9	21.634	0.4	12.745	37102	MOAFI	Khalil, M. I., D. J. Gibson, S. G. Baer, and J. E. Willand. 2018. Functional diversity is more sensitive to biotic filters than phylogenetic diversity during community assembly. Ecosphere 9(3):e02164. 10.1002/ecs2.2164	Khalil, M. I., D. J. Gibson, S. G. Baer, and J. E. Willand. 2018. Functional diversity is more sensitive to biotic filters than phylogenetic diversity during community assembly. Ecosphere 9(3):e02164. 10.1002/ecs2.2164	Khalil, M. I., D. J. Gibson, S. G. Baer, and J. E. Willand. 2018. Functional diversity is more sensitive to biotic filters than phylogenetic diversity during community assembly. Ecosphere 9(3):e02164. 10.1002/ecs2.2164	Khalil, M. I., D. J. Gibson, S. G. Baer, and J. E. Willand. 2018. Functional diversity is more sensitive to biotic filters than phylogenetic diversity during community assembly. Ecosphere 9(3):e02164. 10.1002/ecs2.2164	Khalil, M. I., D. J. Gibson, S. G. Baer, and J. E. Willand. 2018. Functional diversity is more sensitive to biotic filters than phylogenetic diversity during community assembly. Ecosphere 9(3):e02164. 10.1002/ecs2.2164
51	Myosotis verna	Boraginaceae	237.037	38.1	19.27	0.35	0.843	69817	MYOVE	Kattge J, Bönisch G, Díaz S, et al. TRY plant trait database – enhanced coverage and open access. Glob Change Biol. 2020; 26: 119–188. https://doi.org/10.1111/gcb.14904	Kattge et al., 2020 & Hilty, J. (2012). Illinois wildflowers. URL: http://www. illinoiswildflowers. info/prairie/plant_index. htm (accessed 24 Oct 2012). John Hilty.	Kattge J, Bönisch G, Díaz S, et al. TRY plant trait database – enhanced coverage and open access. Glob Change Biol. 2020; 26: 119–188. https://doi.org/10.1111/gcb.14904	Kattge J, Bönisch G, Díaz S, et al. TRY plant trait database – enhanced coverage and open access. Glob Change Biol. 2020; 26: 119–188. https://doi.org/10.1111/gcb.14904	Kattge J, Bönisch G, Díaz S, et al. TRY plant trait database – enhanced coverage and open access. Glob Change Biol. 2020; 26: 119–188. https://doi.org/10.1111/gcb.14904
52	Oenothera laciniata	Onagraceae	292.398	60.96	28.78	0.4	0.75	38732	OENLA	Kattge J, Bönisch G, Díaz S, et al. TRY plant trait database – enhanced coverage and open access. Glob Change Biol. 2020; 26: 119–188. https://doi.org/10.1111/gcb.14904	Kattge et al., 2020 & Hilty, J. (2012). Illinois wildflowers. URL: http://www. illinoiswildflowers. info/prairie/plant_index. htm (accessed 24 Oct 2012). John Hilty.	Kattge J, Bönisch G, Díaz S, et al. TRY plant trait database – enhanced coverage and open access. Glob Change Biol. 2020; 26: 119–188. https://doi.org/10.1111/gcb.14904	Kattge J, Bönisch G, Díaz S, et al. TRY plant trait database – enhanced coverage and open access. Glob Change Biol. 2020; 26: 119–188. https://doi.org/10.1111/gcb.14904	Kattge J, Bönisch G, Díaz S, et al. TRY plant trait database – enhanced coverage and open access. Glob Change Biol. 2020; 26: 119–188. https://doi.org/10.1111/gcb.14904
53	Oxalis stricta	Oxalidaceae	283.238	16	36.2328	0.5	2.7644	39598	OXAST	Khalil, M. I., D. J. Gibson, S. G. Baer, and J. E. Willand. 2018. Functional diversity is more sensitive to biotic filters than phylogenetic diversity during community assembly. Ecosphere 9(3):e02164. 10.1002/ecs2.2164	Khalil, M. I., D. J. Gibson, S. G. Baer, and J. E. Willand. 2018. Functional diversity is more sensitive to biotic filters than phylogenetic diversity during community assembly. Ecosphere 9(3):e02164. 10.1002/ecs2.2164	Khalil, M. I., D. J. Gibson, S. G. Baer, and J. E. Willand. 2018. Functional diversity is more sensitive to biotic filters than phylogenetic diversity during community assembly. Ecosphere 9(3):e02164. 10.1002/ecs2.2164	Khalil, M. I., D. J. Gibson, S. G. Baer, and J. E. Willand. 2018. Functional diversity is more sensitive to biotic filters than phylogenetic diversity during community assembly. Ecosphere 9(3):e02164. 10.1002/ecs2.2164	Khalil, M. I., D. J. Gibson, S. G. Baer, and J. E. Willand. 2018. Functional diversity is more sensitive to biotic filters than phylogenetic diversity during community assembly. Ecosphere 9(3):e02164. 10.1002/ecs2.2164
54	Panicum capillare	Poaceae	212.152	82	28.76	0.7	19.518	39959	PANCA	Khalil, M. I., D. J. Gibson, S. G. Baer, and J. E. Willand. 2018. Functional diversity is more sensitive to biotic filters than phylogenetic diversity during community assembly. Ecosphere 9(3):e02164. 10.1002/ecs2.2164	Khalil, M. I., D. J. Gibson, S. G. Baer, and J. E. Willand. 2018. Functional diversity is more sensitive to biotic filters than phylogenetic diversity during community assembly. Ecosphere 9(3):e02164. 10.1002/ecs2.2164	Khalil, M. I., D. J. Gibson, S. G. Baer, and J. E. Willand. 2018. Functional diversity is more sensitive to biotic filters than phylogenetic diversity during community assembly. Ecosphere 9(3):e02164. 10.1002/ecs2.2164	Khalil, M. I., D. J. Gibson, S. G. Baer, and J. E. Willand. 2018. Functional diversity is more sensitive to biotic filters than phylogenetic diversity during community assembly. Ecosphere 9(3):e02164. 10.1002/ecs2.2164	Khalil, M. I., D. J. Gibson, S. G. Baer, and J. E. Willand. 2018. Functional diversity is more sensitive to biotic filters than phylogenetic diversity during community assembly. Ecosphere 9(3):e02164. 10.1002/ecs2.2164
55	Panicum dichotomiflorum	Poaceae	200	121.92	20.11	0.514	35.82	39973	PANDI	Kattge J, Bönisch G, Díaz S, et al. TRY plant trait database – enhanced coverage and open access. Glob Change Biol. 2020; 26: 119–188. https://doi.org/10.1111/gcb.14904	Kattge et al., 2020 & Hilty, J. (2012). Illinois wildflowers. URL: http://www. illinoiswildflowers. info/prairie/plant_index. htm (accessed 24 Oct 2012). John Hilty.	Kattge J, Bönisch G, Díaz S, et al. TRY plant trait database – enhanced coverage and open access. Glob Change Biol. 2020; 26: 119–188. https://doi.org/10.1111/gcb.14904	Kattge J, Bönisch G, Díaz S, et al. TRY plant trait database – enhanced coverage and open access. Glob Change Biol. 2020; 26: 119–188. https://doi.org/10.1111/gcb.14904	Kattge J, Bönisch G, Díaz S, et al. TRY plant trait database – enhanced coverage and open access. Glob Change Biol. 2020; 26: 119–188. https://doi.org/10.1111/gcb.14904
56	Paspalum vaginatum	Poaceae	313	50.8	13.287	0.6304	1.6203	40488	PASFD	Kattge et al., 2020 & Bijoor, N. S., Pataki, D. E., Haver, D., & Famiglietti, J. S. (2014). A comparative study of the water budgets of lawns under three management scenarios. Urban ecosystems, 17(4), 1095-1117.	Kattge et al., 2020 & Hilty, J. (2012). Illinois wildflowers. URL: http://www. illinoiswildflowers. info/prairie/plant_index. htm (accessed 24 Oct 2012). John Hilty.	Kattge J, Bönisch G, Díaz S, et al. TRY plant trait database – enhanced coverage and open access. Glob Change Biol. 2020; 26: 119–188. https://doi.org/10.1111/gcb.14904	Kattge et al., 2020 & SER, INSR, RBGK, Seed Information Database (SID), 2023	Kattge J, Bönisch G, Díaz S, et al. TRY plant trait database – enhanced coverage and open access. Glob Change Biol. 2020; 26: 119–188. https://doi.org/10.1111/gcb.14904
57	Penstemon digitalis	Plantaginaceae	181.279	90.31	12.174	0.2	27.8078	64724	PEEDI	Khalil, M. I., D. J. Gibson, S. G. Baer, and J. E. Willand. 2018. Functional diversity is more sensitive to biotic filters than phylogenetic diversity during community assembly. Ecosphere 9(3):e02164. 10.1002/ecs2.2164	Khalil, M. I., D. J. Gibson, S. G. Baer, and J. E. Willand. 2018. Functional diversity is more sensitive to biotic filters than phylogenetic diversity during community assembly. Ecosphere 9(3):e02164. 10.1002/ecs2.2164	Khalil, M. I., D. J. Gibson, S. G. Baer, and J. E. Willand. 2018. Functional diversity is more sensitive to biotic filters than phylogenetic diversity during community assembly. Ecosphere 9(3):e02164. 10.1002/ecs2.2164	Khalil, M. I., D. J. Gibson, S. G. Baer, and J. E. Willand. 2018. Functional diversity is more sensitive to biotic filters than phylogenetic diversity during community assembly. Ecosphere 9(3):e02164. 10.1002/ecs2.2164	Khalil, M. I., D. J. Gibson, S. G. Baer, and J. E. Willand. 2018. Functional diversity is more sensitive to biotic filters than phylogenetic diversity during community assembly. Ecosphere 9(3):e02164. 10.1002/ecs2.2164
58	Physalis heterophylla	Solanaceae	123.7	50	27.06	2.023	59.912	41840	PHYHE	Kattge J, Bönisch G, Díaz S, et al. TRY plant trait database – enhanced coverage and open access. Glob Change Biol. 2020; 26: 119–188. https://doi.org/10.1111/gcb.14904	Kattge et al., 2020 & Hilty, J. (2012). Illinois wildflowers. URL: http://www. illinoiswildflowers. info/prairie/plant_index. htm (accessed 24 Oct 2012). John Hilty.	Kattge J, Bönisch G, Díaz S, et al. TRY plant trait database – enhanced coverage and open access. Glob Change Biol. 2020; 26: 119–188. https://doi.org/10.1111/gcb.14904	Kattge J, Bönisch G, Díaz S, et al. TRY plant trait database – enhanced coverage and open access. Glob Change Biol. 2020; 26: 119–188. https://doi.org/10.1111/gcb.14904	Kattge J, Bönisch G, Díaz S, et al. TRY plant trait database – enhanced coverage and open access. Glob Change Biol. 2020; 26: 119–188. https://doi.org/10.1111/gcb.14904
59	Phytolacca americana	Phytolaccaceae	518.851	243.84	42.14	6.4	176.449	41897	PHTAM	Kattge J, Bönisch G, Díaz S, et al. TRY plant trait database – enhanced coverage and open access. Glob Change Biol. 2020; 26: 119–188. https://doi.org/10.1111/gcb.14904	Kattge et al., 2020 & Hilty, J. (2012). Illinois wildflowers. URL: http://www. illinoiswildflowers. info/prairie/plant_index. htm (accessed 24 Oct 2012). John Hilty.	Kattge J, Bönisch G, Díaz S, et al. TRY plant trait database – enhanced coverage and open access. Glob Change Biol. 2020; 26: 119–188. https://doi.org/10.1111/gcb.14904	Kattge J, Bönisch G, Díaz S, et al. TRY plant trait database – enhanced coverage and open access. Glob Change Biol. 2020; 26: 119–188. https://doi.org/10.1111/gcb.14904	Kattge J, Bönisch G, Díaz S, et al. TRY plant trait database – enhanced coverage and open access. Glob Change Biol. 2020; 26: 119–188. https://doi.org/10.1111/gcb.14904
60	Poa annua	Poaceae	247.132	16.8	23.8686	0.3	2.6888	42805	POAAN	Khalil, M. I., D. J. Gibson, S. G. Baer, and J. E. Willand. 2018. Functional diversity is more sensitive to biotic filters than phylogenetic diversity during community assembly. Ecosphere 9(3):e02164. 10.1002/ecs2.2164	Khalil, M. I., D. J. Gibson, S. G. Baer, and J. E. Willand. 2018. Functional diversity is more sensitive to biotic filters than phylogenetic diversity during community assembly. Ecosphere 9(3):e02164. 10.1002/ecs2.2164	Khalil, M. I., D. J. Gibson, S. G. Baer, and J. E. Willand. 2018. Functional diversity is more sensitive to biotic filters than phylogenetic diversity during community assembly. Ecosphere 9(3):e02164. 10.1002/ecs2.2164	Khalil, M. I., D. J. Gibson, S. G. Baer, and J. E. Willand. 2018. Functional diversity is more sensitive to biotic filters than phylogenetic diversity during community assembly. Ecosphere 9(3):e02164. 10.1002/ecs2.2164	Khalil, M. I., D. J. Gibson, S. G. Baer, and J. E. Willand. 2018. Functional diversity is more sensitive to biotic filters than phylogenetic diversity during community assembly. Ecosphere 9(3):e02164. 10.1002/ecs2.2164
61	Ranunculus abortivus	Ranunculaceae	155.039	60.96	29.915	0.177	6.75	45584	RANAB	Kattge J, Bönisch G, Díaz S, et al. TRY plant trait database – enhanced coverage and open access. Glob Change Biol. 2020; 26: 119–188. https://doi.org/10.1111/gcb.14904	Kattge et al., 2020 & Hilty, J. (2012). Illinois wildflowers. URL: http://www. illinoiswildflowers. info/prairie/plant_index. htm (accessed 24 Oct 2012). John Hilty.	Kattge J, Bönisch G, Díaz S, et al. TRY plant trait database – enhanced coverage and open access. Glob Change Biol. 2020; 26: 119–188. https://doi.org/10.1111/gcb.14904	Kattge J, Bönisch G, Díaz S, et al. TRY plant trait database – enhanced coverage and open access. Glob Change Biol. 2020; 26: 119–188. https://doi.org/10.1111/gcb.14904	Kattge J, Bönisch G, Díaz S, et al. TRY plant trait database – enhanced coverage and open access. Glob Change Biol. 2020; 26: 119–188. https://doi.org/10.1111/gcb.14904
62	Rhus copallinum	Anacardiaceae	152.027	450	26.594	9.2	4.71667	257324	RHUCO	Kattge J, Bönisch G, Díaz S, et al. TRY plant trait database – enhanced coverage and open access. Glob Change Biol. 2020; 26: 119–188. https://doi.org/10.1111/gcb.14904	Kattge et al., 2020 & Hilty, J. (2012). Illinois wildflowers. URL: http://www. illinoiswildflowers. info/prairie/plant_index. htm (accessed 24 Oct 2012). John Hilty.	Kattge J, Bönisch G, Díaz S, et al. TRY plant trait database – enhanced coverage and open access. Glob Change Biol. 2020; 26: 119–188. https://doi.org/10.1111/gcb.14904	Kattge J, Bönisch G, Díaz S, et al. TRY plant trait database – enhanced coverage and open access. Glob Change Biol. 2020; 26: 119–188. https://doi.org/10.1111/gcb.14904	Kattge J, Bönisch G, Díaz S, et al. TRY plant trait database – enhanced coverage and open access. Glob Change Biol. 2020; 26: 119–188. https://doi.org/10.1111/gcb.14904
63	Rubus armeniacus	Rosaceae	250.8	298.704	18.048	3.4184	40.721	46918	RUBAE	Kattge J, Bönisch G, Díaz S, et al. TRY plant trait database – enhanced coverage and open access. Glob Change Biol. 2020; 26: 119–188. https://doi.org/10.1111/gcb.14904	Kattge J, Bönisch G, Díaz S, et al. TRY plant trait database – enhanced coverage and open access. Glob Change Biol. 2020; 26: 119–188. https://doi.org/10.1111/gcb.14904	Kattge J, Bönisch G, Díaz S, et al. TRY plant trait database – enhanced coverage and open access. Glob Change Biol. 2020; 26: 119–188. https://doi.org/10.1111/gcb.14904	Kattge J, Bönisch G, Díaz S, et al. TRY plant trait database – enhanced coverage and open access. Glob Change Biol. 2020; 26: 119–188. https://doi.org/10.1111/gcb.14904	Kattge J, Bönisch G, Díaz S, et al. TRY plant trait database – enhanced coverage and open access. Glob Change Biol. 2020; 26: 119–188. https://doi.org/10.1111/gcb.14904
64	Rudbeckia hirta	Asteraceae	170.27	74.93	12.95	0.22	8.77	47416	RUDHP	Kattge et al., 2020 & https://nph.onlinelibrary.wiley.com/doi/epdf/10.1046/j.0028-646X.2001.00320.x	Khalil, M. I., D. J. Gibson, S. G. Baer, and J. E. Willand. 2018. Functional diversity is more sensitive to biotic filters than phylogenetic diversity during community assembly. Ecosphere 9(3):e02164. 10.1002/ecs2.2164	Khalil, M. I., D. J. Gibson, S. G. Baer, and J. E. Willand. 2018. Functional diversity is more sensitive to biotic filters than phylogenetic diversity during community assembly. Ecosphere 9(3):e02164. 10.1002/ecs2.2164	Khalil, M. I., D. J. Gibson, S. G. Baer, and J. E. Willand. 2018. Functional diversity is more sensitive to biotic filters than phylogenetic diversity during community assembly. Ecosphere 9(3):e02164. 10.1002/ecs2.2164	Khalil, M. I., D. J. Gibson, S. G. Baer, and J. E. Willand. 2018. Functional diversity is more sensitive to biotic filters than phylogenetic diversity during community assembly. Ecosphere 9(3):e02164. 10.1002/ecs2.2164
65	Ruellia humilis	Acanthaceae	225.806	49.9	16.806	4.2	8.54	47434	RUEHU	Khalil, M. I., D. J. Gibson, S. G. Baer, and J. E. Willand. 2018. Functional diversity is more sensitive to biotic filters than phylogenetic diversity during community assembly. Ecosphere 9(3):e02164. 10.1002/ecs2.2164	Khalil, M. I., D. J. Gibson, S. G. Baer, and J. E. Willand. 2018. Functional diversity is more sensitive to biotic filters than phylogenetic diversity during community assembly. Ecosphere 9(3):e02164. 10.1002/ecs2.2164	Khalil, M. I., D. J. Gibson, S. G. Baer, and J. E. Willand. 2018. Functional diversity is more sensitive to biotic filters than phylogenetic diversity during community assembly. Ecosphere 9(3):e02164. 10.1002/ecs2.2164	Khalil, M. I., D. J. Gibson, S. G. Baer, and J. E. Willand. 2018. Functional diversity is more sensitive to biotic filters than phylogenetic diversity during community assembly. Ecosphere 9(3):e02164. 10.1002/ecs2.2164	Khalil, M. I., D. J. Gibson, S. G. Baer, and J. E. Willand. 2018. Functional diversity is more sensitive to biotic filters than phylogenetic diversity during community assembly. Ecosphere 9(3):e02164. 10.1002/ecs2.2164
66	Rumex crispus	Polygonaceae	259	150	25.3042	1.5	816.092	47468	RUMCR	Kattge J, Bönisch G, Díaz S, et al. TRY plant trait database – enhanced coverage and open access. Glob Change Biol. 2020; 26: 119–188. https://doi.org/10.1111/gcb.14904	Kattge J, Bönisch G, Díaz S, et al. TRY plant trait database – enhanced coverage and open access. Glob Change Biol. 2020; 26: 119–188. https://doi.org/10.1111/gcb.14904	Kattge J, Bönisch G, Díaz S, et al. TRY plant trait database – enhanced coverage and open access. Glob Change Biol. 2020; 26: 119–188. https://doi.org/10.1111/gcb.14904	Kattge J, Bönisch G, Díaz S, et al. TRY plant trait database – enhanced coverage and open access. Glob Change Biol. 2020; 26: 119–188. https://doi.org/10.1111/gcb.14904	Kattge J, Bönisch G, Díaz S, et al. TRY plant trait database – enhanced coverage and open access. Glob Change Biol. 2020; 26: 119–188. https://doi.org/10.1111/gcb.14904
67	Schizachyrium scoparium	Poaceae	146.512	74.5708	7.747	1.5	2.9658	48859	ANOSC	Khalil, M. I., D. J. Gibson, S. G. Baer, and J. E. Willand. 2018. Functional diversity is more sensitive to biotic filters than phylogenetic diversity during community assembly. Ecosphere 9(3):e02164. 10.1002/ecs2.2164	Khalil, M. I., D. J. Gibson, S. G. Baer, and J. E. Willand. 2018. Functional diversity is more sensitive to biotic filters than phylogenetic diversity during community assembly. Ecosphere 9(3):e02164. 10.1002/ecs2.2164	Khalil, M. I., D. J. Gibson, S. G. Baer, and J. E. Willand. 2018. Functional diversity is more sensitive to biotic filters than phylogenetic diversity during community assembly. Ecosphere 9(3):e02164. 10.1002/ecs2.2164	Khalil, M. I., D. J. Gibson, S. G. Baer, and J. E. Willand. 2018. Functional diversity is more sensitive to biotic filters than phylogenetic diversity during community assembly. Ecosphere 9(3):e02164. 10.1002/ecs2.2164	Khalil, M. I., D. J. Gibson, S. G. Baer, and J. E. Willand. 2018. Functional diversity is more sensitive to biotic filters than phylogenetic diversity during community assembly. Ecosphere 9(3):e02164. 10.1002/ecs2.2164
68	Senecio vulgaris	Asteraceae	385	30	38.615	0.22	9.04	49638	SENVU	Kattge J, Bönisch G, Díaz S, et al. TRY plant trait database – enhanced coverage and open access. Glob Change Biol. 2020; 26: 119–188. https://doi.org/10.1111/gcb.14904	Kattge J, Bönisch G, Díaz S, et al. TRY plant trait database – enhanced coverage and open access. Glob Change Biol. 2020; 26: 119–188. https://doi.org/10.1111/gcb.14904	Kattge J, Bönisch G, Díaz S, et al. TRY plant trait database – enhanced coverage and open access. Glob Change Biol. 2020; 26: 119–188. https://doi.org/10.1111/gcb.14904	Kattge J, Bönisch G, Díaz S, et al. TRY plant trait database – enhanced coverage and open access. Glob Change Biol. 2020; 26: 119–188. https://doi.org/10.1111/gcb.14904	Kattge J, Bönisch G, Díaz S, et al. TRY plant trait database – enhanced coverage and open access. Glob Change Biol. 2020; 26: 119–188. https://doi.org/10.1111/gcb.14904
69	Setaria faberi	Poaceae	194.615	115.4	18	1	25.3	49858	SETFA	Khalil, M. I., D. J. Gibson, S. G. Baer, and J. E. Willand. 2018. Functional diversity is more sensitive to biotic filters than phylogenetic diversity during community assembly. Ecosphere 9(3):e02164. 10.1002/ecs2.2164	Khalil, M. I., D. J. Gibson, S. G. Baer, and J. E. Willand. 2018. Functional diversity is more sensitive to biotic filters than phylogenetic diversity during community assembly. Ecosphere 9(3):e02164. 10.1002/ecs2.2164	Khalil, M. I., D. J. Gibson, S. G. Baer, and J. E. Willand. 2018. Functional diversity is more sensitive to biotic filters than phylogenetic diversity during community assembly. Ecosphere 9(3):e02164. 10.1002/ecs2.2164	Khalil, M. I., D. J. Gibson, S. G. Baer, and J. E. Willand. 2018. Functional diversity is more sensitive to biotic filters than phylogenetic diversity during community assembly. Ecosphere 9(3):e02164. 10.1002/ecs2.2164	Khalil, M. I., D. J. Gibson, S. G. Baer, and J. E. Willand. 2018. Functional diversity is more sensitive to biotic filters than phylogenetic diversity during community assembly. Ecosphere 9(3):e02164. 10.1002/ecs2.2164
70	Setaria pumila	Poaceae	348.53	5.87	26.69	0.8	6.9706	49894	SETPU	Khalil, M. I., D. J. Gibson, S. G. Baer, and J. E. Willand. 2018. Functional diversity is more sensitive to biotic filters than phylogenetic diversity during community assembly. Ecosphere 9(3):e02164. 10.1002/ecs2.2164	Khalil, M. I., D. J. Gibson, S. G. Baer, and J. E. Willand. 2018. Functional diversity is more sensitive to biotic filters than phylogenetic diversity during community assembly. Ecosphere 9(3):e02164. 10.1002/ecs2.2164	Khalil, M. I., D. J. Gibson, S. G. Baer, and J. E. Willand. 2018. Functional diversity is more sensitive to biotic filters than phylogenetic diversity during community assembly. Ecosphere 9(3):e02164. 10.1002/ecs2.2164	Khalil, M. I., D. J. Gibson, S. G. Baer, and J. E. Willand. 2018. Functional diversity is more sensitive to biotic filters than phylogenetic diversity during community assembly. Ecosphere 9(3):e02164. 10.1002/ecs2.2164	Khalil, M. I., D. J. Gibson, S. G. Baer, and J. E. Willand. 2018. Functional diversity is more sensitive to biotic filters than phylogenetic diversity during community assembly. Ecosphere 9(3):e02164. 10.1002/ecs2.2164
71	Sida spinosa	Malvaceae	292.398	60.96	26.61	2.6	3.98523	50102	SIDSP	Kattge J, Bönisch G, Díaz S, et al. TRY plant trait database – enhanced coverage and open access. Glob Change Biol. 2020; 26: 119–188. https://doi.org/10.1111/gcb.14904	Kattge et al., 2020 & Hilty, J. (2012). Illinois wildflowers. URL: http://www. illinoiswildflowers. info/prairie/plant_index. htm (accessed 24 Oct 2012). John Hilty.	Kattge J, Bönisch G, Díaz S, et al. TRY plant trait database – enhanced coverage and open access. Glob Change Biol. 2020; 26: 119–188. https://doi.org/10.1111/gcb.14904	Kattge J, Bönisch G, Díaz S, et al. TRY plant trait database – enhanced coverage and open access. Glob Change Biol. 2020; 26: 119–188. https://doi.org/10.1111/gcb.14904	Kattge J, Bönisch G, Díaz S, et al. TRY plant trait database – enhanced coverage and open access. Glob Change Biol. 2020; 26: 119–188. https://doi.org/10.1111/gcb.14904
72	Solanum carolinense	Solanaceae	198.626	91.44	25.47	2.44	29.502	50655	SOLCA	Kattge J, Bönisch G, Díaz S, et al. TRY plant trait database – enhanced coverage and open access. Glob Change Biol. 2020; 26: 119–188. https://doi.org/10.1111/gcb.14904	Kattge et al., 2020 & Hilty, J. (2012). Illinois wildflowers. URL: http://www. illinoiswildflowers. info/prairie/plant_index. htm (accessed 24 Oct 2012). John Hilty.	Kattge J, Bönisch G, Díaz S, et al. TRY plant trait database – enhanced coverage and open access. Glob Change Biol. 2020; 26: 119–188. https://doi.org/10.1111/gcb.14904	Kattge J, Bönisch G, Díaz S, et al. TRY plant trait database – enhanced coverage and open access. Glob Change Biol. 2020; 26: 119–188. https://doi.org/10.1111/gcb.14904	Kattge J, Bönisch G, Díaz S, et al. TRY plant trait database – enhanced coverage and open access. Glob Change Biol. 2020; 26: 119–188. https://doi.org/10.1111/gcb.14904
73	Solidago canadensis	Asteraceae	210.553	148.95	22.876	0.1	14.3048	50873	SOOCA	Khalil, M. I., D. J. Gibson, S. G. Baer, and J. E. Willand. 2018. Functional diversity is more sensitive to biotic filters than phylogenetic diversity during community assembly. Ecosphere 9(3):e02164. 10.1002/ecs2.2164	Khalil, M. I., D. J. Gibson, S. G. Baer, and J. E. Willand. 2018. Functional diversity is more sensitive to biotic filters than phylogenetic diversity during community assembly. Ecosphere 9(3):e02164. 10.1002/ecs2.2164	Khalil, M. I., D. J. Gibson, S. G. Baer, and J. E. Willand. 2018. Functional diversity is more sensitive to biotic filters than phylogenetic diversity during community assembly. Ecosphere 9(3):e02164. 10.1002/ecs2.2164	Khalil, M. I., D. J. Gibson, S. G. Baer, and J. E. Willand. 2018. Functional diversity is more sensitive to biotic filters than phylogenetic diversity during community assembly. Ecosphere 9(3):e02164. 10.1002/ecs2.2164	Khalil, M. I., D. J. Gibson, S. G. Baer, and J. E. Willand. 2018. Functional diversity is more sensitive to biotic filters than phylogenetic diversity during community assembly. Ecosphere 9(3):e02164. 10.1002/ecs2.2164
74	Solidago rigida	Asteraceae	177.869	79.58	10.664	0.6	58.3524	355261	SOORI	Khalil, M. I., D. J. Gibson, S. G. Baer, and J. E. Willand. 2018. Functional diversity is more sensitive to biotic filters than phylogenetic diversity during community assembly. Ecosphere 9(3):e02164. 10.1002/ecs2.2164	Khalil, M. I., D. J. Gibson, S. G. Baer, and J. E. Willand. 2018. Functional diversity is more sensitive to biotic filters than phylogenetic diversity during community assembly. Ecosphere 9(3):e02164. 10.1002/ecs2.2164	Khalil, M. I., D. J. Gibson, S. G. Baer, and J. E. Willand. 2018. Functional diversity is more sensitive to biotic filters than phylogenetic diversity during community assembly. Ecosphere 9(3):e02164. 10.1002/ecs2.2164	Khalil, M. I., D. J. Gibson, S. G. Baer, and J. E. Willand. 2018. Functional diversity is more sensitive to biotic filters than phylogenetic diversity during community assembly. Ecosphere 9(3):e02164. 10.1002/ecs2.2164	Khalil, M. I., D. J. Gibson, S. G. Baer, and J. E. Willand. 2018. Functional diversity is more sensitive to biotic filters than phylogenetic diversity during community assembly. Ecosphere 9(3):e02164. 10.1002/ecs2.2164
75	Sonchus oleraceus	Asteraceae	268.768	81	28.4568	0.3	77.7276	50929	SONOL	Khalil, M. I., D. J. Gibson, S. G. Baer, and J. E. Willand. 2018. Functional diversity is more sensitive to biotic filters than phylogenetic diversity during community assembly. Ecosphere 9(3):e02164. 10.1002/ecs2.2164	Khalil, M. I., D. J. Gibson, S. G. Baer, and J. E. Willand. 2018. Functional diversity is more sensitive to biotic filters than phylogenetic diversity during community assembly. Ecosphere 9(3):e02164. 10.1002/ecs2.2164	Khalil, M. I., D. J. Gibson, S. G. Baer, and J. E. Willand. 2018. Functional diversity is more sensitive to biotic filters than phylogenetic diversity during community assembly. Ecosphere 9(3):e02164. 10.1002/ecs2.2164	Khalil, M. I., D. J. Gibson, S. G. Baer, and J. E. Willand. 2018. Functional diversity is more sensitive to biotic filters than phylogenetic diversity during community assembly. Ecosphere 9(3):e02164. 10.1002/ecs2.2164	Khalil, M. I., D. J. Gibson, S. G. Baer, and J. E. Willand. 2018. Functional diversity is more sensitive to biotic filters than phylogenetic diversity during community assembly. Ecosphere 9(3):e02164. 10.1002/ecs2.2164
76	Sorghastrum nutans DRY	Poaceae	142.736	257	7.209	2.02	30.26	51135	SOSNC	Khalil, M. I., D. J. Gibson, S. G. Baer, and J. E. Willand. 2018. Functional diversity is more sensitive to biotic filters than phylogenetic diversity during community assembly. Ecosphere 9(3):e02164. 10.1002/ecs2.2164	Khalil, M. I., D. J. Gibson, S. G. Baer, and J. E. Willand. 2018. Functional diversity is more sensitive to biotic filters than phylogenetic diversity during community assembly. Ecosphere 9(3):e02164. 10.1002/ecs2.2164	Khalil, M. I., D. J. Gibson, S. G. Baer, and J. E. Willand. 2018. Functional diversity is more sensitive to biotic filters than phylogenetic diversity during community assembly. Ecosphere 9(3):e02164. 10.1002/ecs2.2164	Khalil, M. I., D. J. Gibson, S. G. Baer, and J. E. Willand. 2018. Functional diversity is more sensitive to biotic filters than phylogenetic diversity during community assembly. Ecosphere 9(3):e02164. 10.1002/ecs2.2164	Khalil, M. I., D. J. Gibson, S. G. Baer, and J. E. Willand. 2018. Functional diversity is more sensitive to biotic filters than phylogenetic diversity during community assembly. Ecosphere 9(3):e02164. 10.1002/ecs2.2164
77	Sorghastrum nutans MESIC	Poaceae	137.603	208.5	10.346	1.87	28.759	51135	SOSNE	Kattge J, Bönisch G, Díaz S, et al. TRY plant trait database – enhanced coverage and open access. Glob Change Biol. 2020; 26: 119–188. https://doi.org/10.1111/gcb.14904	Kattge J, Bönisch G, Díaz S, et al. TRY plant trait database – enhanced coverage and open access. Glob Change Biol. 2020; 26: 119–188. https://doi.org/10.1111/gcb.14904	Kattge J, Bönisch G, Díaz S, et al. TRY plant trait database – enhanced coverage and open access. Glob Change Biol. 2020; 26: 119–188. https://doi.org/10.1111/gcb.14904	Kattge J, Bönisch G, Díaz S, et al. TRY plant trait database – enhanced coverage and open access. Glob Change Biol. 2020; 26: 119–188. https://doi.org/10.1111/gcb.14904	Kattge J, Bönisch G, Díaz S, et al. TRY plant trait database – enhanced coverage and open access. Glob Change Biol. 2020; 26: 119–188. https://doi.org/10.1111/gcb.14904
78	Sorghastrum nutans WET	Poaceae	143.161	224.133	11.428	2.093	29.268	51135	SOSNS	Kattge J, Bönisch G, Díaz S, et al. TRY plant trait database – enhanced coverage and open access. Glob Change Biol. 2020; 26: 119–188. https://doi.org/10.1111/gcb.14904	Kattge J, Bönisch G, Díaz S, et al. TRY plant trait database – enhanced coverage and open access. Glob Change Biol. 2020; 26: 119–188. https://doi.org/10.1111/gcb.14904	Kattge J, Bönisch G, Díaz S, et al. TRY plant trait database – enhanced coverage and open access. Glob Change Biol. 2020; 26: 119–188. https://doi.org/10.1111/gcb.14904	Kattge J, Bönisch G, Díaz S, et al. TRY plant trait database – enhanced coverage and open access. Glob Change Biol. 2020; 26: 119–188. https://doi.org/10.1111/gcb.14904	Kattge J, Bönisch G, Díaz S, et al. TRY plant trait database – enhanced coverage and open access. Glob Change Biol. 2020; 26: 119–188. https://doi.org/10.1111/gcb.14904
79	Sorghum halepense	Poaceae	184.111	318	67.0168	4	143.238	51149	SORHA	Khalil, M. I., D. J. Gibson, S. G. Baer, and J. E. Willand. 2018. Functional diversity is more sensitive to biotic filters than phylogenetic diversity during community assembly. Ecosphere 9(3):e02164. 10.1002/ecs2.2164	Khalil, M. I., D. J. Gibson, S. G. Baer, and J. E. Willand. 2018. Functional diversity is more sensitive to biotic filters than phylogenetic diversity during community assembly. Ecosphere 9(3):e02164. 10.1002/ecs2.2164	Khalil, M. I., D. J. Gibson, S. G. Baer, and J. E. Willand. 2018. Functional diversity is more sensitive to biotic filters than phylogenetic diversity during community assembly. Ecosphere 9(3):e02164. 10.1002/ecs2.2164	Khalil, M. I., D. J. Gibson, S. G. Baer, and J. E. Willand. 2018. Functional diversity is more sensitive to biotic filters than phylogenetic diversity during community assembly. Ecosphere 9(3):e02164. 10.1002/ecs2.2164	Khalil, M. I., D. J. Gibson, S. G. Baer, and J. E. Willand. 2018. Functional diversity is more sensitive to biotic filters than phylogenetic diversity during community assembly. Ecosphere 9(3):e02164. 10.1002/ecs2.2164
80	Sporobolus compositus	Poaceae	107.555	152.4	12.74	1.0125	6.136	64897	SPOCO	Kattge J, Bönisch G, Díaz S, et al. TRY plant trait database – enhanced coverage and open access. Glob Change Biol. 2020; 26: 119–188. https://doi.org/10.1111/gcb.14904	Kattge J, Bönisch G, Díaz S, et al. TRY plant trait database – enhanced coverage and open access. Glob Change Biol. 2020; 26: 119–188. https://doi.org/10.1111/gcb.14904	Kattge J, Bönisch G, Díaz S, et al. TRY plant trait database – enhanced coverage and open access. Glob Change Biol. 2020; 26: 119–188. https://doi.org/10.1111/gcb.14904	Kattge J, Bönisch G, Díaz S, et al. TRY plant trait database – enhanced coverage and open access. Glob Change Biol. 2020; 26: 119–188. https://doi.org/10.1111/gcb.14904	Kattge J, Bönisch G, Díaz S, et al. TRY plant trait database – enhanced coverage and open access. Glob Change Biol. 2020; 26: 119–188. https://doi.org/10.1111/gcb.14904
81	Stellaria media	Caryophyllaceae	324.675	40	39.5	0.35	1.793	51634	STEME	Kattge J, Bönisch G, Díaz S, et al. TRY plant trait database – enhanced coverage and open access. Glob Change Biol. 2020; 26: 119–188. https://doi.org/10.1111/gcb.14904	Kattge J, Bönisch G, Díaz S, et al. TRY plant trait database – enhanced coverage and open access. Glob Change Biol. 2020; 26: 119–188. https://doi.org/10.1111/gcb.14904	Kattge J, Bönisch G, Díaz S, et al. TRY plant trait database – enhanced coverage and open access. Glob Change Biol. 2020; 26: 119–188. https://doi.org/10.1111/gcb.14904	Kattge J, Bönisch G, Díaz S, et al. TRY plant trait database – enhanced coverage and open access. Glob Change Biol. 2020; 26: 119–188. https://doi.org/10.1111/gcb.14904	Kattge J, Bönisch G, Díaz S, et al. TRY plant trait database – enhanced coverage and open access. Glob Change Biol. 2020; 26: 119–188. https://doi.org/10.1111/gcb.14904
82	Symphyotrichum lanceolatum	Asteraceae	210.776	120	34.11	0.26	3.8572	64915	ASTLN	Kattge J, Bönisch G, Díaz S, et al. TRY plant trait database – enhanced coverage and open access. Glob Change Biol. 2020; 26: 119–188. https://doi.org/10.1111/gcb.14904	Kattge J, Bönisch G, Díaz S, et al. TRY plant trait database – enhanced coverage and open access. Glob Change Biol. 2020; 26: 119–188. https://doi.org/10.1111/gcb.14904	Kattge J, Bönisch G, Díaz S, et al. TRY plant trait database – enhanced coverage and open access. Glob Change Biol. 2020; 26: 119–188. https://doi.org/10.1111/gcb.14904	Kattge J, Bönisch G, Díaz S, et al. TRY plant trait database – enhanced coverage and open access. Glob Change Biol. 2020; 26: 119–188. https://doi.org/10.1111/gcb.14904	Kattge J, Bönisch G, Díaz S, et al. TRY plant trait database – enhanced coverage and open access. Glob Change Biol. 2020; 26: 119–188. https://doi.org/10.1111/gcb.14904
83	Symphyotrichum pilosum	Asteraceae	212.592	56.56	23.468	0.1	4.487	64919	ASTPI	Khalil, M. I., D. J. Gibson, S. G. Baer, and J. E. Willand. 2018. Functional diversity is more sensitive to biotic filters than phylogenetic diversity during community assembly. Ecosphere 9(3):e02164. 10.1002/ecs2.2164	Khalil, M. I., D. J. Gibson, S. G. Baer, and J. E. Willand. 2018. Functional diversity is more sensitive to biotic filters than phylogenetic diversity during community assembly. Ecosphere 9(3):e02164. 10.1002/ecs2.2164	Khalil, M. I., D. J. Gibson, S. G. Baer, and J. E. Willand. 2018. Functional diversity is more sensitive to biotic filters than phylogenetic diversity during community assembly. Ecosphere 9(3):e02164. 10.1002/ecs2.2164	Khalil, M. I., D. J. Gibson, S. G. Baer, and J. E. Willand. 2018. Functional diversity is more sensitive to biotic filters than phylogenetic diversity during community assembly. Ecosphere 9(3):e02164. 10.1002/ecs2.2164	Khalil, M. I., D. J. Gibson, S. G. Baer, and J. E. Willand. 2018. Functional diversity is more sensitive to biotic filters than phylogenetic diversity during community assembly. Ecosphere 9(3):e02164. 10.1002/ecs2.2164
84	Taraxacum officinale	Asteraceae	262.103	18.4	22.7882	0.4	71.5016	391852	TAROF	Khalil, M. I., D. J. Gibson, S. G. Baer, and J. E. Willand. 2018. Functional diversity is more sensitive to biotic filters than phylogenetic diversity during community assembly. Ecosphere 9(3):e02164. 10.1002/ecs2.2164	Khalil, M. I., D. J. Gibson, S. G. Baer, and J. E. Willand. 2018. Functional diversity is more sensitive to biotic filters than phylogenetic diversity during community assembly. Ecosphere 9(3):e02164. 10.1002/ecs2.2164	Khalil, M. I., D. J. Gibson, S. G. Baer, and J. E. Willand. 2018. Functional diversity is more sensitive to biotic filters than phylogenetic diversity during community assembly. Ecosphere 9(3):e02164. 10.1002/ecs2.2164	Khalil, M. I., D. J. Gibson, S. G. Baer, and J. E. Willand. 2018. Functional diversity is more sensitive to biotic filters than phylogenetic diversity during community assembly. Ecosphere 9(3):e02164. 10.1002/ecs2.2164	Khalil, M. I., D. J. Gibson, S. G. Baer, and J. E. Willand. 2018. Functional diversity is more sensitive to biotic filters than phylogenetic diversity during community assembly. Ecosphere 9(3):e02164. 10.1002/ecs2.2164
85	Thlaspi arvense	Brassicaceae	178	50	22.64	1	6.08	54165	THLAR	Kattge J, Bönisch G, Díaz S, et al. TRY plant trait database – enhanced coverage and open access. Glob Change Biol. 2020; 26: 119–188. https://doi.org/10.1111/gcb.14904	Kattge J, Bönisch G, Díaz S, et al. TRY plant trait database – enhanced coverage and open access. Glob Change Biol. 2020; 26: 119–188. https://doi.org/10.1111/gcb.14904	Kattge J, Bönisch G, Díaz S, et al. TRY plant trait database – enhanced coverage and open access. Glob Change Biol. 2020; 26: 119–188. https://doi.org/10.1111/gcb.14904	Kattge J, Bönisch G, Díaz S, et al. TRY plant trait database – enhanced coverage and open access. Glob Change Biol. 2020; 26: 119–188. https://doi.org/10.1111/gcb.14904	Kattge J, Bönisch G, Díaz S, et al. TRY plant trait database – enhanced coverage and open access. Glob Change Biol. 2020; 26: 119–188. https://doi.org/10.1111/gcb.14904
86	Tragopogon dubius	Asteraceae	212.358	80	26.62	8	3.215	54636	TRODM	Kattge J, Bönisch G, Díaz S, et al. TRY plant trait database – enhanced coverage and open access. Glob Change Biol. 2020; 26: 119–188. https://doi.org/10.1111/gcb.14904	Kattge J, Bönisch G, Díaz S, et al. TRY plant trait database – enhanced coverage and open access. Glob Change Biol. 2020; 26: 119–188. https://doi.org/10.1111/gcb.14904	Kattge J, Bönisch G, Díaz S, et al. TRY plant trait database – enhanced coverage and open access. Glob Change Biol. 2020; 26: 119–188. https://doi.org/10.1111/gcb.14904	Kattge J, Bönisch G, Díaz S, et al. TRY plant trait database – enhanced coverage and open access. Glob Change Biol. 2020; 26: 119–188. https://doi.org/10.1111/gcb.14904	Kattge J, Bönisch G, Díaz S, et al. TRY plant trait database – enhanced coverage and open access. Glob Change Biol. 2020; 26: 119–188. https://doi.org/10.1111/gcb.14904
87	Trifolium pratense	Fabaceae	237.968	68	39.5564	1.6	6.49081	54991	TRFPR	Kattge J, Bönisch G, Díaz S, et al. TRY plant trait database – enhanced coverage and open access. Glob Change Biol. 2020; 26: 119–188. https://doi.org/10.1111/gcb.14904	Kattge J, Bönisch G, Díaz S, et al. TRY plant trait database – enhanced coverage and open access. Glob Change Biol. 2020; 26: 119–188. https://doi.org/10.1111/gcb.14904	Kattge J, Bönisch G, Díaz S, et al. TRY plant trait database – enhanced coverage and open access. Glob Change Biol. 2020; 26: 119–188. https://doi.org/10.1111/gcb.14904	Kattge J, Bönisch G, Díaz S, et al. TRY plant trait database – enhanced coverage and open access. Glob Change Biol. 2020; 26: 119–188. https://doi.org/10.1111/gcb.14904	Kattge J, Bönisch G, Díaz S, et al. TRY plant trait database – enhanced coverage and open access. Glob Change Biol. 2020; 26: 119–188. https://doi.org/10.1111/gcb.14904
88	Trifolium repens	Fabaceae	329.449	16.12	46.717	0.3	12.0879	54998	TRFRE	Khalil, M. I., D. J. Gibson, S. G. Baer, and J. E. Willand. 2018. Functional diversity is more sensitive to biotic filters than phylogenetic diversity during community assembly. Ecosphere 9(3):e02164. 10.1002/ecs2.2164	Khalil, M. I., D. J. Gibson, S. G. Baer, and J. E. Willand. 2018. Functional diversity is more sensitive to biotic filters than phylogenetic diversity during community assembly. Ecosphere 9(3):e02164. 10.1002/ecs2.2164	Khalil, M. I., D. J. Gibson, S. G. Baer, and J. E. Willand. 2018. Functional diversity is more sensitive to biotic filters than phylogenetic diversity during community assembly. Ecosphere 9(3):e02164. 10.1002/ecs2.2164	Khalil, M. I., D. J. Gibson, S. G. Baer, and J. E. Willand. 2018. Functional diversity is more sensitive to biotic filters than phylogenetic diversity during community assembly. Ecosphere 9(3):e02164. 10.1002/ecs2.2164	Khalil, M. I., D. J. Gibson, S. G. Baer, and J. E. Willand. 2018. Functional diversity is more sensitive to biotic filters than phylogenetic diversity during community assembly. Ecosphere 9(3):e02164. 10.1002/ecs2.2164
89	Triodanis perfoliata	Campanulaceae	367.742	365.76	22.751	0.03	1.425	55096	TJDPE	Kattge J, Bönisch G, Díaz S, et al. TRY plant trait database – enhanced coverage and open access. Glob Change Biol. 2020; 26: 119–188. https://doi.org/10.1111/gcb.14904	Kattge et al., 2020 & Hilty, J. (2012). Illinois wildflowers. URL: http://www. illinoiswildflowers. info/prairie/plant_index. htm (accessed 24 Oct 2012). John Hilty.	Kattge J, Bönisch G, Díaz S, et al. TRY plant trait database – enhanced coverage and open access. Glob Change Biol. 2020; 26: 119–188. https://doi.org/10.1111/gcb.14904	Kattge J, Bönisch G, Díaz S, et al. TRY plant trait database – enhanced coverage and open access. Glob Change Biol. 2020; 26: 119–188. https://doi.org/10.1111/gcb.14904	Kattge J, Bönisch G, Díaz S, et al. TRY plant trait database – enhanced coverage and open access. Glob Change Biol. 2020; 26: 119–188. https://doi.org/10.1111/gcb.14904
90	Ulmus rubra	Ulmaceae	227.79	1188.72	25	11.08	63.8	55473	ULMRU	Kattge J, Bönisch G, Díaz S, et al. TRY plant trait database – enhanced coverage and open access. Glob Change Biol. 2020; 26: 119–188. https://doi.org/10.1111/gcb.14904	Kattge et al., 2020 & Hilty, J. (2012). Illinois wildflowers. URL: http://www. illinoiswildflowers. info/prairie/plant_index. htm (accessed 24 Oct 2012). John Hilty.	Kattge J, Bönisch G, Díaz S, et al. TRY plant trait database – enhanced coverage and open access. Glob Change Biol. 2020; 26: 119–188. https://doi.org/10.1111/gcb.14904	Kattge J, Bönisch G, Díaz S, et al. TRY plant trait database – enhanced coverage and open access. Glob Change Biol. 2020; 26: 119–188. https://doi.org/10.1111/gcb.14904	Kattge J, Bönisch G, Díaz S, et al. TRY plant trait database – enhanced coverage and open access. Glob Change Biol. 2020; 26: 119–188. https://doi.org/10.1111/gcb.14904
91	Verbena urticifolia	Verbenaceae	170.94	182.88	22.33	0.46	31.257	56039	VEBUR	Kattge J, Bönisch G, Díaz S, et al. TRY plant trait database – enhanced coverage and open access. Glob Change Biol. 2020; 26: 119–188. https://doi.org/10.1111/gcb.14904	Kattge et al., 2020 & Hilty, J. (2012). Illinois wildflowers. URL: http://www. illinoiswildflowers. info/prairie/plant_index. htm (accessed 24 Oct 2012). John Hilty.	Kattge J, Bönisch G, Díaz S, et al. TRY plant trait database – enhanced coverage and open access. Glob Change Biol. 2020; 26: 119–188. https://doi.org/10.1111/gcb.14904	Kattge J, Bönisch G, Díaz S, et al. TRY plant trait database – enhanced coverage and open access. Glob Change Biol. 2020; 26: 119–188. https://doi.org/10.1111/gcb.14904	Kattge J, Bönisch G, Díaz S, et al. TRY plant trait database – enhanced coverage and open access. Glob Change Biol. 2020; 26: 119–188. https://doi.org/10.1111/gcb.14904
92	Vernonia fasciculata	Asteraceae	196.3	124.4	19	1.2	16.42	56112	VENFS	Kattge J, Bönisch G, Díaz S, et al. TRY plant trait database – enhanced coverage and open access. Glob Change Biol. 2020; 26: 119–188. https://doi.org/10.1111/gcb.14904	Kattge J, Bönisch G, Díaz S, et al. TRY plant trait database – enhanced coverage and open access. Glob Change Biol. 2020; 26: 119–188. https://doi.org/10.1111/gcb.14904	Kattge J, Bönisch G, Díaz S, et al. TRY plant trait database – enhanced coverage and open access. Glob Change Biol. 2020; 26: 119–188. https://doi.org/10.1111/gcb.14904	Kattge J, Bönisch G, Díaz S, et al. TRY plant trait database – enhanced coverage and open access. Glob Change Biol. 2020; 26: 119–188. https://doi.org/10.1111/gcb.14904	Kattge J, Bönisch G, Díaz S, et al. TRY plant trait database – enhanced coverage and open access. Glob Change Biol. 2020; 26: 119–188. https://doi.org/10.1111/gcb.14904
93	Veronica peregrina	Plantaginaceae	282.3	20	20.882	0.031	0.5167	56267	VERPG	Kattge J, Bönisch G, Díaz S, et al. TRY plant trait database – enhanced coverage and open access. Glob Change Biol. 2020; 26: 119–188. https://doi.org/10.1111/gcb.14904	Kattge J, Bönisch G, Díaz S, et al. TRY plant trait database – enhanced coverage and open access. Glob Change Biol. 2020; 26: 119–188. https://doi.org/10.1111/gcb.14904	Kattge J, Bönisch G, Díaz S, et al. TRY plant trait database – enhanced coverage and open access. Glob Change Biol. 2020; 26: 119–188. https://doi.org/10.1111/gcb.14904	Kattge J, Bönisch G, Díaz S, et al. TRY plant trait database – enhanced coverage and open access. Glob Change Biol. 2020; 26: 119–188. https://doi.org/10.1111/gcb.14904	Kattge J, Bönisch G, Díaz S, et al. TRY plant trait database – enhanced coverage and open access. Glob Change Biol. 2020; 26: 119–188. https://doi.org/10.1111/gcb.14904
94	Vitis aestivalis	Vitaceae	224	365.76	20.597	36.225	79.3	56728	VITAE	Kattge J, Bönisch G, Díaz S, et al. TRY plant trait database – enhanced coverage and open access. Glob Change Biol. 2020; 26: 119–188. https://doi.org/10.1111/gcb.14904	Kattge et al., 2020 & Hilty, J. (2012). Illinois wildflowers. URL: http://www. illinoiswildflowers. info/prairie/plant_index. htm (accessed 24 Oct 2012). John Hilty.	Kattge J, Bönisch G, Díaz S, et al. TRY plant trait database – enhanced coverage and open access. Glob Change Biol. 2020; 26: 119–188. https://doi.org/10.1111/gcb.14904	Kattge J, Bönisch G, Díaz S, et al. TRY plant trait database – enhanced coverage and open access. Glob Change Biol. 2020; 26: 119–188. https://doi.org/10.1111/gcb.14904	Kattge J, Bönisch G, Díaz S, et al. TRY plant trait database – enhanced coverage and open access. Glob Change Biol. 2020; 26: 119–188. https://doi.org/10.1111/gcb.14904
95	Xanthium strumarium	Asteraceae	151.275	96	32.66	15.7	127.676	57128	XANST	Khalil, M. I., D. J. Gibson, S. G. Baer, and J. E. Willand. 2018. Functional diversity is more sensitive to biotic filters than phylogenetic diversity during community assembly. Ecosphere 9(3):e02164. 10.1002/ecs2.2164	Khalil, M. I., D. J. Gibson, S. G. Baer, and J. E. Willand. 2018. Functional diversity is more sensitive to biotic filters than phylogenetic diversity during community assembly. Ecosphere 9(3):e02164. 10.1002/ecs2.2164	Khalil, M. I., D. J. Gibson, S. G. Baer, and J. E. Willand. 2018. Functional diversity is more sensitive to biotic filters than phylogenetic diversity during community assembly. Ecosphere 9(3):e02164. 10.1002/ecs2.2164	Khalil, M. I., D. J. Gibson, S. G. Baer, and J. E. Willand. 2018. Functional diversity is more sensitive to biotic filters than phylogenetic diversity during community assembly. Ecosphere 9(3):e02164. 10.1002/ecs2.2164	Khalil, M. I., D. J. Gibson, S. G. Baer, and J. E. Willand. 2018. Functional diversity is more sensitive to biotic filters than phylogenetic diversity during community assembly. Ecosphere 9(3):e02164. 10.1002/ecs2.2164

## Sheet: c) TVD_env
Sampling Unit Code	plot	block	ecotype	stage	treatment	Richness	PDsesmpd	FDsesmpd
1CKS2012A	1	1	DRY	2012	A	18	0.939694	-0.434821
1CKS2012R	1	1	DRY	2012	R	17	1.10034	0.982619
1CKS2014A	1	1	DRY	2014	A	7	0.755394	0.442242
1CKS2014R	1	1	DRY	2014	R	9	0.965922	1.06354
1CKS2018A	1	1	DRY	2018	A	15	0.223237	-0.0266669
1CKS2018R	1	1	DRY	2018	R	11	-1.58922	-1.30049
1CKS2019A	1	1	DRY	2019	A	11	1.04866	0.00650081
1CKS2019R	1	1	DRY	2019	R	9	0.266632	0.411349
1EKS2012A	2	1	MESIC	2012	A	18	1.34858	0.172041
1EKS2012R	2	1	MESIC	2012	R	20	1.43884	0.594025
1EKS2014A	2	1	MESIC	2014	A	5	-0.106385	0.264086
1EKS2014R	2	1	MESIC	2014	R	7	-0.175823	0.267272
1EKS2018A	2	1	MESIC	2018	A	9	1.19801	1.46554
1EKS2018R	2	1	MESIC	2018	R	13	-0.345571	0.297759
1EKS2019A	2	1	MESIC	2019	A	8	0.903214	0.84127
1EKS2019R	2	1	MESIC	2019	R	7	1.08109	0.379015
1SIL2012A	3	1	WET	2012	A	16	0.210034	0.0363271
1SIL2012R	3	1	WET	2012	R	22	0.98921	0.494785
1SIL2014A	3	1	WET	2014	A	4	0.924051	0.834201
1SIL2014R	3	1	WET	2014	R	3	1.04195	1.05188
1SIL2018A	3	1	WET	2018	A	6	0.42789	0.206566
1SIL2018R	3	1	WET	2018	R	8	-1.2115	-1.36509
1SIL2019A	3	1	WET	2019	A	4	0.477692	-0.0593169
1SIL2019R	3	1	WET	2019	R	5	-1.30354	-1.30186
2CKS2012A	5	2	DRY	2012	A	26	1.43834	-0.0539049
2CKS2012R	5	2	DRY	2012	R	21	1.101	0.48247
2CKS2014A	5	2	DRY	2014	A	4	-0.651495	-0.30574
2CKS2014R	5	2	DRY	2014	R	3	1.42347	0.614067
2CKS2018A	5	2	DRY	2018	A	14	-2.27744	-1.77202
2CKS2018R	5	2	DRY	2018	R	11	1.29632	1.26085
2CKS2019A	5	2	DRY	2019	A	11	-0.752628	-0.815911
2CKS2019R	5	2	DRY	2019	R	13	0.673637	0.00959138
2EKS2012A	6	2	MESIC	2012	A	19	1.15433	0.331499
2EKS2012R	6	2	MESIC	2012	R	17	0.922642	0.402877
2EKS2014A	6	2	MESIC	2014	A	5	0.862289	1.45284
2EKS2014R	6	2	MESIC	2014	R	6	0.731388	0.882555
2EKS2018A	6	2	MESIC	2018	A	8	0.899964	1.47216
2EKS2018R	6	2	MESIC	2018	R	13	1.05868	2.18875
2EKS2019A	6	2	MESIC	2019	A	14	-2.07782	-1.6789
2EKS2019R	6	2	MESIC	2019	R	7	1.05238	0.842406
2SIL2012A	7	2	WET	2012	A	22	1.38285	0.508123
2SIL2012R	7	2	WET	2012	R	23	0.967034	0.814393
2SIL2014A	7	2	WET	2014	A	8	0.67774	-0.288447
2SIL2014R	7	2	WET	2014	R	13	0.268793	0.249491
2SIL2018A	7	2	WET	2018	A	8	0.288067	-0.286963
2SIL2018R	7	2	WET	2018	R	10	0.303386	0.302934
2SIL2019A	7	2	WET	2019	A	8	-0.149783	-0.779125
2SIL2019R	7	2	WET	2019	R	8	0.193245	-0.703464
3CKS2012A	9	3	DRY	2012	A	20	1.54684	1.64075
3CKS2012R	9	3	DRY	2012	R	20	1.64769	1.17942
3CKS2014A	9	3	DRY	2014	A	5	1.01625	0.616246
3CKS2014R	9	3	DRY	2014	R	6	-0.669767	-0.139251
3CKS2018A	9	3	DRY	2018	A	10	0.454015	1.35545
3CKS2018R	9	3	DRY	2018	R	9	-0.252448	-0.366158
3CKS2019A	9	3	DRY	2019	A	10	1.0137	1.84249
3CKS2019R	9	3	DRY	2019	R	10	0.743123	0.138832
3EKS2012A	10	3	MESIC	2012	A	20	1.0554	1.1983
3EKS2012R	10	3	MESIC	2012	R	23	1.28141	0.404673
3EKS2014A	10	3	MESIC	2014	A	4	0.0867224	0.0759491
3EKS2014R	10	3	MESIC	2014	R	6	1.14871	1.82458
3EKS2018A	10	3	MESIC	2018	A	11	-1.68711	-0.84999
3EKS2018R	10	3	MESIC	2018	R	8	0.940726	0.294472
3EKS2019A	10	3	MESIC	2019	A	4	0.421254	0.0356261
3EKS2019R	10	3	MESIC	2019	R	8	0.748472	0.616911
3SIL2012A	11	3	WET	2012	A	17	0.798792	0.638683
3SIL2012R	11	3	WET	2012	R	15	0.742896	0.656343
3SIL2014A	11	3	WET	2014	A	6	-0.155399	-0.215361
3SIL2014R	11	3	WET	2014	R	4	1.07937	0.844064
3SIL2018A	11	3	WET	2018	A	8	0.267061	-0.300778
3SIL2018R	11	3	WET	2018	R	7	0.694794	0.190173
3SIL2019A	11	3	WET	2019	A	3	-1.37139	-1.39071
3SIL2019R	11	3	WET	2019	R	2	-0.247812	-0.685729
4CKS2012A	13	4	DRY	2012	A	17	1.10182	0.715522
4CKS2012R	13	4	DRY	2012	R	12	0.403654	0.860374
4CKS2014A	13	4	DRY	2014	A	4	0.159505	-0.190849
4CKS2014R	13	4	DRY	2014	R	3	-0.282715	-0.283189
4CKS2018A	13	4	DRY	2018	A	17	-1.6739	-1.35953
4CKS2018R	13	4	DRY	2018	R	10	-1.17561	-0.748151
4CKS2019A	13	4	DRY	2019	A	5	0.965447	1.01898
4CKS2019R	13	4	DRY	2019	R	7	0.802714	0.794656
4EKS2012A	14	4	MESIC	2012	A	15	0.571969	0.408846
4EKS2012R	14	4	MESIC	2012	R	16	0.70503	0.647857
4EKS2014A	14	4	MESIC	2014	A	5	0.631509	0.525022
4EKS2014R	14	4	MESIC	2014	R	5	-0.392399	-0.992484
4EKS2018A	14	4	MESIC	2018	A	11	0.691498	-0.0523238
4EKS2018R	14	4	MESIC	2018	R	10	0.671422	0.188077
4EKS2019A	14	4	MESIC	2019	A	9	-0.74964	-0.909967
4EKS2019R	14	4	MESIC	2019	R	8	-1.25197	-1.28069
4SIL2012A	15	4	WET	2012	A	11	-0.203504	0.141488
4SIL2012R	15	4	WET	2012	R	11	-0.978301	-0.349707
4SIL2014A	15	4	WET	2014	A	8	-0.740149	-0.346826
4SIL2014R	15	4	WET	2014	R	9	0.600822	0.599862
4SIL2018A	15	4	WET	2018	A	7	-0.952442	-1.48969
4SIL2018R	15	4	WET	2018	R	8	-1.17336	-1.55817
4SIL2019A	15	4	WET	2019	A	4	-1.6697	-1.53723
4SIL2019R	15	4	WET	2019	R	5	-1.12982	-0.310885

## Sheet: d) cati
Order	SLA	MPH	LNC	SM	LA	ecotype	spp	sppcode	sppcode2	label
1	250	213.36	51.61	9	58.215	WET	Abutilon theophrasti	SIL-ABUTH	ABUTH	•
2	278.551	4000	23.6667	201.5	45.3	DRY	Acer saccharinum	CKS-ACESA	ACESA	•
3	278.551	4000	23.6667	201.5	45.3	MESIC	Acer saccharinum	EKS-ACESA	ACESA	•
4	278.551	4000	23.6667	201.5	45.3	WET	Acer saccharinum	SIL-ACESA	ACESA	•
5	188.424	40	15.0726	14.2	15.3	DRY	Allium vineale	CKS-ALLVI	ALLVI	•
6	188.424	40	15.0726	14.2	15.3	MESIC	Allium vineale	EKS-ALLVI	ALLVI	•
7	188.424	40	15.0726	14.2	15.3	WET	Allium vineale	SIL-ALLVI	ALLVI	•
8	196.726	70	45.2828	0.6	43.6732	MESIC	Amaranthus retroflexus	EKS-AMARE	AMARE	•
9	196.726	70	45.2828	0.6	43.6732	WET	Amaranthus retroflexus	SIL-AMARE	AMARE	•
10	213.817	62.8	27.1324	4.2	16.097	DRY	Ambrosia artemisiifolia	CKS-AMBAR	AMBAR	•
11	213.817	62.8	27.1324	4.2	16.097	MESIC	Ambrosia artemisiifolia	EKS-AMBAR	AMBAR	•
12	213.817	62.8	27.1324	4.2	16.097	WET	Ambrosia artemisiifolia	SIL-AMBAR	AMBAR	•
13	156.5	212	8.494	3.1	31.3	DRY	Andropogon gerardii	CKS-ANDGE	ANDGE	•
14	342.067	186	10.84	2.7	51.31	DRY	Andropogon gerardii	CKS-ANDGE	ANDGE	•
15	152.429	185	7.992	3	32.01	DRY	Andropogon gerardii	CKS-ANDGE	ANDGE	•
16	200.182	203	10.83	2.8	22.02	DRY	Andropogon gerardii	CKS-ANDGE	ANDGE	•
17	253	205	12.019	2.7	35.42	DRY	Andropogon gerardii	CKS-ANDGE	ANDGE	•
18	236.133	209	13.171	2.7	35.42	DRY	Andropogon gerardii	CKS-ANDGE	ANDGE	•
19	239.071	215	11.147	2.9	33.47	DRY	Andropogon gerardii	CKS-ANDGE	ANDGE	•
20	308.786	175	12.646	2.6	43.23	DRY	Andropogon gerardii	CKS-ANDGE	ANDGE	•
21	120.593	208	13.852	2.4	32.56	DRY	Andropogon gerardii	CKS-ANDGE	ANDGE	•
22	212.842	215	16.372	2.8	40.44	DRY	Andropogon gerardii	CKS-ANDGE	ANDGE	•
23	96.2593	219	10.327	3	25.99	MESIC	Andropogon gerardii	EKS-ANDGE	ANDGE	•
24	206.25	214	10.084	2.6	24.75	MESIC	Andropogon gerardii	EKS-ANDGE	ANDGE	•
25	98.0435	221	7.734	2.6	22.55	MESIC	Andropogon gerardii	EKS-ANDGE	ANDGE	•
26	164.235	222	11.155	2.5	27.92	MESIC	Andropogon gerardii	EKS-ANDGE	ANDGE	•
27	228.125	219	8.96	2	36.5	MESIC	Andropogon gerardii	EKS-ANDGE	ANDGE	•
28	101.4	227	7.058	2.8	25.35	MESIC	Andropogon gerardii	EKS-ANDGE	ANDGE	•
29	232.214	215	14.83	3.1	32.51	MESIC	Andropogon gerardii	EKS-ANDGE	ANDGE	•
30	272.4	233	14.082	2.7	27.24	MESIC	Andropogon gerardii	EKS-ANDGE	ANDGE	•
31	138.13	208	10.4	3.2	31.77	MESIC	Andropogon gerardii	EKS-ANDGE	ANDGE	•
32	121.9	196	11.001	2.6	24.38	MESIC	Andropogon gerardii	EKS-ANDGE	ANDGE	•
33	206.526	291	9.568	3	39.24	WET	Andropogon gerardii	SIL-ANDGE	ANDGE	•
34	173.407	271	9.568	3.1	46.82	WET	Andropogon gerardii	SIL-ANDGE	ANDGE	•
35	156.042	288	10.513	3.2	37.45	WET	Andropogon gerardii	SIL-ANDGE	ANDGE	•
36	153.913	286	11.259	3	35.4	WET	Andropogon gerardii	SIL-ANDGE	ANDGE	•
37	187.368	278	9.352	3.1	35.6	WET	Andropogon gerardii	SIL-ANDGE	ANDGE	•
38	174.25	296	11.833	3.4	34.85	WET	Andropogon gerardii	SIL-ANDGE	ANDGE	•
39	146.348	276	15.21	2.8	33.66	WET	Andropogon gerardii	SIL-ANDGE	ANDGE	•
40	185.684	291	11.732	3.3	35.28	WET	Andropogon gerardii	SIL-ANDGE	ANDGE	•
41	142.913	297	12.382	3.2	32.87	WET	Andropogon gerardii	SIL-ANDGE	ANDGE	•
42	187.476	293	10.263	3.3	39.37	WET	Andropogon gerardii	SIL-ANDGE	ANDGE	•
43	155.621	74	18.0588	0.05	9.026	DRY	Asclepias tuberosa	CKS-ASCTU	ASCTU	•
44	155.621	74	18.0588	0.05	9.026	MESIC	Asclepias tuberosa	EKS-ASCTU	ASCTU	•
45	155.621	74	18.0588	0.05	9.026	WET	Asclepias tuberosa	SIL-ASCTU	ASCTU	•
46	257.6	60.96	9.912	31.5	20.449	DRY	Avena sativa	CKS-AVESA	AVESA	•
47	257.6	60.96	9.912	31.5	20.449	MESIC	Avena sativa	EKS-AVESA	AVESA	•
48	339	90	33.349	0.813	85.72	WET	Barbarea vulgaris	SIL-BARVU	BARVU	•
49	108.323	42.6	17.6448	0.9	2.1708	DRY	Bouteloua curtipendula	CKS-BOUCU	BOUCU	•
50	178.9	300	28.625	25.58	8.265	MESIC	Calystegia sepium	EKS-CALSE	CALSE	•
51	377.5	70	43.4	0.123	6.45	DRY	Capsella bursa-pastoris	CKS-CAPBU	CAPBU	•
52	377.5	70	43.4	0.123	6.45	MESIC	Capsella bursa-pastoris	EKS-CAPBU	CAPBU	•
53	377.5	70	43.4	0.123	6.45	WET	Capsella bursa-pastoris	SIL-CAPBU	CAPBU	•
54	161.594	91.44	27.53	1.1	15.2	DRY	Carex vulpinoidea	CKS-CARVU	CARVU	•
55	196.5	45	16.978	0.078	1.25	DRY	Cerastium vulgatum	CKS-CERVU	CERVU	•
56	196.5	45	16.978	0.078	1.25	MESIC	Cerastium vulgatum	EKS-CERVU	CERVU	•
57	196.5	45	16.978	0.078	1.25	WET	Cerastium vulgatum	SIL-CERVU	CERVU	•
58	147.244	100.633	38.8508	7.34	9.1985	DRY	Chamaecrista fasciculata	CKS-CHAFA	CHAFA	•
59	147.244	100.633	38.8508	7.34	9.1985	MESIC	Chamaecrista fasciculata	EKS-CHAFA	CHAFA	•
60	147.244	100.633	38.8508	7.34	9.1985	WET	Chamaecrista fasciculata	SIL-CHAFA	CHAFA	•
61	150.379	70	40.6266	0.3	14.1356	DRY	Chenopodium album	CKS-CHEAL	CHEAL	•
62	150.379	70	40.6266	0.3	14.1356	MESIC	Chenopodium album	EKS-CHEAL	CHEAL	•
63	150.379	70	40.6266	0.3	14.1356	WET	Chenopodium album	SIL-CHEAL	CHEAL	•
64	177.286	138	36.0548	8.2	89.352	DRY	Cirsium discolor	CKS-CIRDI	CIRDI	•
65	177.286	138	36.0548	8.2	89.352	MESIC	Cirsium discolor	EKS-CIRDI	CIRDI	•
66	177.286	138	36.0548	8.2	89.352	WET	Cirsium discolor	SIL-CIRDI	CIRDI	•
67	153.477	213.36	25	2.9	33.196	MESIC	Cirsium vulgare	EKS-CIRVU	CIRVU	•
68	246.646	30	19.9028	0.05	8.09	DRY	Conoclinium coelestinum	CKS-CONCO	CONCO	•
69	246.646	30	19.9028	0.05	8.09	WET	Conoclinium coelestinum	SIL-CONCO	CONCO	•
70	260.255	79	40.16	12.5	28.628	MESIC	Convolvulus arvensis	EKS-CONAR	CONAR	•
71	260.255	79	40.16	12.5	28.628	WET	Convolvulus arvensis	SIL-CONAR	CONAR	•
72	226.657	90.6	20.4666	0.4	8.49512	DRY	Conyza canadensis	CKS-CONCA	CONCA	•
73	226.657	90.6	20.4666	0.4	8.49512	MESIC	Conyza canadensis	EKS-CONCA	CONCA	•
74	226.657	90.6	20.4666	0.4	8.49512	WET	Conyza canadensis	SIL-CONCA	CONCA	•
75	390.5	29.9974	28.574	0.3	0.629	DRY	Cynodon dactylon	CKS-CYNDA	CYNDA	•
76	268.8	91.44	12.395	0.28	4.334	WET	Cyperus esculentus	SIL-CYPES	CYPES	•
77	324.586	93.32	26.953	6.4	22.983	DRY	Desmodium canadense	CKS-DESCA	DESCA	•
78	324.586	93.32	26.953	6.4	22.983	MESIC	Desmodium canadense	EKS-DESCA	DESCA	•
79	324.586	93.32	26.953	6.4	22.983	WET	Desmodium canadense	SIL-DESCA	DESCA	•
80	162.172	121.92	28.39	6.791	20.768	DRY	Desmodium illinoense	CKS-DESIL	DESIL	•
81	162.172	121.92	28.39	6.791	20.768	MESIC	Desmodium illinoense	EKS-DESIL	DESIL	•
82	162.172	121.92	28.39	6.791	20.768	WET	Desmodium illinoense	SIL-DESIL	DESIL	•
83	249.182	26	27.03	0.7	5.482	DRY	Digitaria sanguinalis	CKS-DIGSA	DIGSA	•
84	128.205	611	43.3	19.3	11.1	DRY	Elaeagnus umbellata	CKS-ELAUM	ELAUM	•
85	170.386	23.6	18.5028	0.4	4.7708	MESIC	Eleusine indica	EKS-ELEIN	ELEIN	•
86	161.715	133.2	21.277	4.2	25.5928	MESIC	Elymus canadensis	EKS-ELYCA	ELYCA	•
87	261.375	100	16.1223	0.05	18.78	DRY	Erigeron annuus	CKS-ERIAN	ERIAN	•
88	261.375	100	16.1223	0.05	18.78	MESIC	Erigeron annuus	EKS-ERIAN	ERIAN	•
89	469.632	182.88	39.216	0.1	18.469	DRY	Eupatorium serotinum	CKS-EUPSE	EUPSE	•
90	469.632	182.88	39.216	0.1	18.469	MESIC	Eupatorium serotinum	EKS-EUPSE	EUPSE	•
91	469.632	182.88	39.216	0.1	18.469	WET	Eupatorium serotinum	SIL-EUPSE	EUPSE	•
92	199.57	72	20.23	0.4	1.88	DRY	Euphorbia corollata	CKS-EUPCO	EUPCO	•
93	269	41	22.4202	1.6	6.456	DRY	Geranium carolinianum	CKS-GERCA	GERCA	•
94	269	41	22.4202	1.6	6.456	MESIC	Geranium carolinianum	EKS-GERCA	GERCA	•
95	269	41	22.4202	1.6	6.456	WET	Geranium carolinianum	SIL-GERCA	GERCA	•
96	208.991	76.5	11.97	9.169	28.81	DRY	Geum canadense	CKS-GEUCA	GEUCA	•
97	72.9778	121.92	22.047	4.05	25.451	MESIC	Helianthus mollis	EKS-HELMO	HELMO	•
98	197.248	60.96	26.18	3.3	1.67	DRY	Hordeum pusillum	CKS-HORPU	HORPU	•
99	197.248	60.96	26.18	3.3	1.67	WET	Hordeum pusillum	SIL-HORPU	HORPU	•
100	145.515	230	28.4188	27.9	11.874	DRY	Ipomoea pandurata	CKS-IPOPA	IPOPA	•
101	145.515	230	28.4188	27.9	11.874	MESIC	Ipomoea pandurata	EKS-IPOPA	IPOPA	•
102	145.515	230	28.4188	27.9	11.874	WET	Ipomoea pandurata	SIL-IPOPA	IPOPA	•
103	186.1	51	14.2	0.022	2.765	DRY	Juncus tenuis	CKS-JUNTE	JUNTE	•
104	186.1	51	14.2	0.022	2.765	MESIC	Juncus tenuis	EKS-JUNTE	JUNTE	•
105	66.88	91.44	22.361	0.0177	4.119	MESIC	Juncus torreyi	EKS-JUNTO	JUNTO	•
106	155.265	243.84	22.23	1.4788	38.34	DRY	Lactuca canadensis	CKS-LACCA	LACCA	•
107	216.594	167.64	26.09	0.58	43.151	DRY	Lactuca serriola	CKS-LACSE	LACSE	•
108	216.594	167.64	26.09	0.58	43.151	MESIC	Lactuca serriola	EKS-LACSE	LACSE	•
109	197	30	29.5513	0.6	1.67	DRY	Lamium amplexicaule	CKS-LAMAM	LAMAM	•
110	197	30	29.5513	0.6	1.67	MESIC	Lamium amplexicaule	EKS-LAMAM	LAMAM	•
111	197	30	29.5513	0.6	1.67	WET	Lamium amplexicaule	SIL-LAMAM	LAMAM	•
112	178.646	37.6	40.4868	0.15	0.6124	DRY	Lepidium virginicum	CKS-LEPVI	LEPVI	•
113	199.001	100.584	45.96	2.001	4.108	WET	Medicago sativa	SIL-MEDSA	MEDSA	•
114	450	111	17	0.6	36.1	DRY	Microstegium vimineum	CKS-MICVI	MICVI	•
115	260.487	125.9	21.634	0.4	12.745	DRY	Monarda fistulosa	CKS-MONFI	MONFI	•
116	260.487	125.9	21.634	0.4	12.745	MESIC	Monarda fistulosa	EKS-MONFI	MONFI	•
117	260.487	125.9	21.634	0.4	12.745	WET	Monarda fistulosa	SIL-MONFI	MONFI	•
118	237.037	38.1	19.27	0.35	0.843	DRY	Myosotis verna	CKS-MYOVE	MYOVE	•
119	237.037	38.1	19.27	0.35	0.843	MESIC	Myosotis verna	EKS-MYOVE	MYOVE	•
120	237.037	38.1	19.27	0.35	0.843	WET	Myosotis verna	SIL-MYOVE	MYOVE	•
121	292.398	60.96	28.78	0.4	0.75	DRY	Oenothera laciniata	CKS-OENLA	OENLA	•
122	283.238	16	36.2328	0.5	2.7644	DRY	Oxalis stricta	CKS-OXAST	OXAST	•
123	283.238	16	36.2328	0.5	2.7644	MESIC	Oxalis stricta	EKS-OXAST	OXAST	•
124	283.238	16	36.2328	0.5	2.7644	WET	Oxalis stricta	SIL-OXAST	OXAST	•
125	212.152	82	28.76	0.7	19.518	WET	Panicum capillare	SIL-PANCA	PANCA	•
126	200	121.92	20.11	0.514	35.82	DRY	Panicum dichotomiflorum	CKS-PANDI	PANDI	•
127	313	50.8	13.287	0.6304	1.6203	DRY	Paspalum vaginatum	CKS-PASVA	PASVA	•
128	313	50.8	13.287	0.6304	1.6203	WET	Paspalum vaginatum	SIL-PASVA	PASVA	•
129	181.279	90.31	12.174	0.2	27.8078	DRY	Penstemon digitalis	CKS-PENDI	PENDI	•
130	181.279	90.31	12.174	0.2	27.8078	MESIC	Penstemon digitalis	EKS-PENDI	PENDI	•
131	181.279	90.31	12.174	0.2	27.8078	WET	Penstemon digitalis	SIL-PENDI	PENDI	•
132	123.7	50	27.06	2.023	59.912	WET	Physalis heterophylla	SIL-PHYHE	PHYHE	•
133	247.132	16.8	23.8686	0.3	2.6888	DRY	Poa annua	CKS-POAAN	POAAN	•
134	247.132	16.8	23.8686	0.3	2.6888	MESIC	Poa annua	EKS-POAAN	POAAN	•
135	155.039	60.96	29.915	0.177	6.75	DRY	Ranunculus abortivus	CKS-RANAB	RANAB	•
136	155.039	60.96	29.915	0.177	6.75	MESIC	Ranunculus abortivus	EKS-RANAB	RANAB	•
137	155.039	60.96	29.915	0.177	6.75	WET	Ranunculus abortivus	SIL-RANAB	RANAB	•
138	152.027	450	26.594	9.2	4.71667	DRY	Rhus copallinum	CKS-RHUCO	RHUCO	•
139	152.027	450	26.594	9.2	4.71667	MESIC	Rhus copallinum	EKS-RHUCO	RHUCO	•
140	152.027	450	26.594	9.2	4.71667	WET	Rhus copallinum	SIL-RHUCO	RHUCO	•
141	250.8	298.704	18.048	3.4184	40.721	MESIC	Rubus armeniacus	EKS-RUBAR	RUBAR	•
142	170.27	74.93	12.95	0.22	8.77	MESIC	Rudbeckia hirta	EKS-RUDHI	RUDHI	•
143	225.806	49.9	16.806	4.2	8.54	DRY	Ruellia humilis	CKS-RUEHU	RUEHU	•
144	225.806	49.9	16.806	4.2	8.54	MESIC	Ruellia humilis	EKS-RUEHU	RUEHU	•
145	225.806	49.9	16.806	4.2	8.54	WET	Ruellia humilis	SIL-RUEHU	RUEHU	•
146	385	30	38.615	0.22	9.04	MESIC	Senecio vulgaris	EKS-SENVU	SENVU	•
147	385	30	38.615	0.22	9.04	WET	Senecio vulgaris	SIL-SENVU	SENVU	•
148	194.615	115.4	18	1	25.3	DRY	Setaria faberi	CKS-SETFA	SETFA	•
149	194.615	115.4	18	1	25.3	MESIC	Setaria faberi	EKS-SETFA	SETFA	•
150	194.615	115.4	18	1	25.3	WET	Setaria faberi	SIL-SETFA	SETFA	•
151	348.53	5.87	26.69	0.8	6.9706	DRY	Setaria pumila	CKS-SETPU	SETPU	•
152	348.53	5.87	26.69	0.8	6.9706	MESIC	Setaria pumila	EKS-SETPU	SETPU	•
153	348.53	5.87	26.69	0.8	6.9706	WET	Setaria pumila	SIL-SETPU	SETPU	•
154	292.398	60.96	26.61	2.6	3.98523	DRY	Sida spinosa	CKS-SIDSP	SIDSP	•
155	292.398	60.96	26.61	2.6	3.98523	MESIC	Sida spinosa	EKS-SIDSP	SIDSP	•
156	198.626	91.44	25.47	2.44	29.502	WET	Solanum carolinense	SIL-SOLCA	SOLCA	•
157	210.553	148.95	22.876	0.1	14.3048	DRY	Solidago canadensis	CKS-SOLCA	SOLCA	•
158	210.553	148.95	22.876	0.1	14.3048	MESIC	Solidago canadensis	EKS-SOLCA	SOLCA	•
159	210.553	148.95	22.876	0.1	14.3048	WET	Solidago canadensis	SIL-SOLCA	SOLCA	•
160	177.869	79.58	10.664	0.6	58.3524	DRY	Solidago rigida	CKS-SOLRI	SOLRI	•
161	177.869	79.58	10.664	0.6	58.3524	WET	Solidago rigida	SIL-SOLRI	SOLRI	•
162	268.768	81	28.4568	0.3	77.7276	DRY	Sonchus oleraceus	CKS-SONOL	SONOL	•
163	268.768	81	28.4568	0.3	77.7276	MESIC	Sonchus oleraceus	EKS-SONOL	SONOL	•
164	145.286	198	9.091	1.8	20.34	DRY	Sorghastrum nutans	CKS-SORNU	SORNU	•
165	167.353	201	7.189	1.8	28.45	DRY	Sorghastrum nutans	CKS-SORNU	SORNU	•
166	128.947	199	8.249	1.9	24.5	DRY	Sorghastrum nutans	CKS-SORNU	SORNU	•
167	129.947	189	8.804	1.8	24.69	DRY	Sorghastrum nutans	CKS-SORNU	SORNU	•
168	137.944	231	7.226	1.9	24.83	DRY	Sorghastrum nutans	CKS-SORNU	SORNU	•
169	111.68	222	9.411	1.8	27.92	DRY	Sorghastrum nutans	CKS-SORNU	SORNU	•
170	188.2	218	4.439	1.8	28.23	DRY	Sorghastrum nutans	CKS-SORNU	SORNU	•
171	134.152	207	5.707	2	44.27	DRY	Sorghastrum nutans	CKS-SORNU	SORNU	•
172	128.033	214	5.516	1.8	38.41	DRY	Sorghastrum nutans	CKS-SORNU	SORNU	•
173	136.579	206	6.457	2.1	25.95	DRY	Sorghastrum nutans	CKS-SORNU	SORNU	•
174	212.389	209	11.177	2.4	38.23	MESIC	Sorghastrum nutans	EKS-SORNU	SORNU	•
175	101	206	11.648	2.3	22.22	MESIC	Sorghastrum nutans	EKS-SORNU	SORNU	•
176	280.077	180	12.831	2.5	36.41	MESIC	Sorghastrum nutans	EKS-SORNU	SORNU	•
177	181.111	196	10.698	2.3	32.6	MESIC	Sorghastrum nutans	EKS-SORNU	SORNU	•
178	96.08	221	9.817	2.3	24.02	MESIC	Sorghastrum nutans	EKS-SORNU	SORNU	•
179	219.125	188	7.337	2.3	35.06	MESIC	Sorghastrum nutans	EKS-SORNU	SORNU	•
180	89.6667	235	8.852	2.5	21.52	MESIC	Sorghastrum nutans	EKS-SORNU	SORNU	•
181	87.7	216	8.962	2.5	17.54	MESIC	Sorghastrum nutans	EKS-SORNU	SORNU	•
182	142.773	225	9.506	2.2	31.41	MESIC	Sorghastrum nutans	EKS-SORNU	SORNU	•
183	192.267	193	12.638	2.6	28.84	MESIC	Sorghastrum nutans	EKS-SORNU	SORNU	•
184	153.261	264	11.51	2.1	35.25	WET	Sorghastrum nutans	SIL-SORNU	SORNU	•
185	149.368	275	12.132	2	28.38	WET	Sorghastrum nutans	SIL-SORNU	SORNU	•
186	169.174	276	8.218	1.8	38.91	WET	Sorghastrum nutans	SIL-SORNU	SORNU	•
187	125.111	269	13.402	2	22.52	WET	Sorghastrum nutans	SIL-SORNU	SORNU	•
188	162.188	280	9.635	1.9	25.95	WET	Sorghastrum nutans	SIL-SORNU	SORNU	•
189	131.091	263	11.493	2.4	28.84	WET	Sorghastrum nutans	SIL-SORNU	SORNU	•
190	248.273	231	11.843	2.1	27.31	WET	Sorghastrum nutans	SIL-SORNU	SORNU	•
191	116.222	225	13.635	2.1	20.92	WET	Sorghastrum nutans	SIL-SORNU	SORNU	•
192	105.25	219	9.92	1.9	42.1	WET	Sorghastrum nutans	SIL-SORNU	SORNU	•
193	147.364	268	12.497	1.9	32.42	WET	Sorghastrum nutans	SIL-SORNU	SORNU	•
194	184.111	318	67.0168	4	143.238	DRY	Sorghum halepense	CKS-SORHA	SORHA	•
195	184.111	318	67.0168	4	143.238	MESIC	Sorghum halepense	EKS-SORHA	SORHA	•
196	184.111	318	67.0168	4	143.238	WET	Sorghum halepense	SIL-SORHA	SORHA	•
197	107.555	152.4	12.74	1.0125	6.136	DRY	Sporobolus compositus	CKS-SPOCO	SPOCO	•
198	324.675	40	39.5	0.35	1.793	DRY	Stellaria media	CKS-STEME	STEME	•
199	324.675	40	39.5	0.35	1.793	MESIC	Stellaria media	EKS-STEME	STEME	•
200	324.675	40	39.5	0.35	1.793	WET	Stellaria media	SIL-STEME	STEME	•
201	210.776	120	34.11	0.26	3.8572	DRY	Symphyotrichum lanceolatum	CKS-SYMLA	SYMLA	•
202	210.776	120	34.11	0.26	3.8572	MESIC	Symphyotrichum lanceolatum	EKS-SYMLA	SYMLA	•
203	210.776	120	34.11	0.26	3.8572	WET	Symphyotrichum lanceolatum	SIL-SYMLA	SYMLA	•
204	212.592	56.56	23.468	0.1	4.487	DRY	Symphyotrichum pilosum	CKS-SYMPI	SYMPI	•
205	212.592	56.56	23.468	0.1	4.487	MESIC	Symphyotrichum pilosum	EKS-SYMPI	SYMPI	•
206	212.592	56.56	23.468	0.1	4.487	WET	Symphyotrichum pilosum	SIL-SYMPI	SYMPI	•
207	178	50	22.64	1	6.08	WET	Thlaspi arvense	SIL-THLAR	THLAR	•
208	212.358	80	26.62	8	3.215	DRY	Tragopogon dubius	CKS-TRADU	TRADU	•
209	212.358	80	26.62	8	3.215	MESIC	Tragopogon dubius	EKS-TRADU	TRADU	•
210	212.358	80	26.62	8	3.215	WET	Tragopogon dubius	SIL-TRADU	TRADU	•
211	329.449	16.12	46.717	0.3	12.0879	MESIC	Trifolium repens	EKS-TRIRE	TRIRE	•
212	329.449	16.12	46.717	0.3	12.0879	WET	Trifolium repens	SIL-TRIRE	TRIRE	•
213	367.742	365.76	22.751	0.03	1.425	MESIC	Triodanis perfoliata	EKS-TRIPE	TRIPE	•
214	367.742	365.76	22.751	0.03	1.425	WET	Triodanis perfoliata	SIL-TRIPE	TRIPE	•
215	227.79	1188.72	25	11.08	63.8	DRY	Ulmus rubra	CKS-ULMRU	ULMRU	•
216	227.79	1188.72	25	11.08	63.8	MESIC	Ulmus rubra	EKS-ULMRU	ULMRU	•
217	227.79	1188.72	25	11.08	63.8	WET	Ulmus rubra	SIL-ULMRU	ULMRU	•
218	170.94	182.88	22.33	0.46	31.257	DRY	Verbena urticifolia	CKS-VERUR	VERUR	•
219	196.3	124.4	19	1.2	16.42	DRY	Vernonia fasciculata	CKS-VERFA	VERFA	•
220	196.3	124.4	19	1.2	16.42	WET	Vernonia fasciculata	SIL-VERFA	VERFA	•
221	282.3	20	20.882	0.031	0.5167	DRY	Veronica peregrina	CKS-VERPE	VERPE	•
222	282.3	20	20.882	0.031	0.5167	MESIC	Veronica peregrina	EKS-VERPE	VERPE	•
223	282.3	20	20.882	0.031	0.5167	WET	Veronica peregrina	SIL-VERPE	VERPE	•
224	224	365.76	20.597	36.225	79.3	DRY	Vitis aestivalis	CKS-VITAE	VITAE	•
225	224	365.76	20.597	36.225	79.3	MESIC	Vitis aestivalis	EKS-VITAE	VITAE	•
226	224	365.76	20.597	36.225	79.3	WET	Vitis aestivalis	SIL-VITAE	VITAE	•
227	151.275	96	32.66	15.7	127.676	DRY	Xanthium strumarium	CKS-XANST	XANST	•
228	151.275	96	32.66	15.7	127.676	MESIC	Xanthium strumarium	EKS-XANST	XANST	•
